# Supplementary material for: Molecular mechanisms governing the progression of nephritis in lupus prone mice and human lupus patients
Source: Front Immunol. 2023 Mar 1;14:1147526. doi: 10.3389/fimmu.2023.1147526 (PMC10016352; doi:10.3389/fimmu.2023.1147526)
Supplement: Supplementary file 2 [file Table_1.xlsx]

## Sheet: Sheet1
Strain	Mouse ID	Stage	Age	Protein urea	Glomerular histology	Tubular histology	Interstitium histology	IgG deposition in Glom	C3 deposition in Glom	ANA
NZM2328-Female	NA1	Normal	8-9 weeks	None				(-)	(-)	(-)
NZM2328-Female	NA2	Normal	8-9 weeks	None				(-)	(-)	(-)
NZM2328-Female	NA3	Normal	8-9 weeks	None				(-)	(-)	(-)
NZM2328-Female	NB1	AGN	36 weeks	1+	mesangial expansion, immune cells infiltration	no tubular cell changes	mild immune cell infiltration in the interstitium	(2+)	(2+)	(+)
NZM2328-Female	NB2	AGN	36 weeks	1+	mesangial expansion, immune cells infiltration	no tubular cell changes	mild immune cell infiltration in the interstitium	(2+)	(2+)	(+)
NZM2328-Female	NB3	AGN	36 weeks	1+	mesangial expansion, immune cells infiltration	no tubular cell changes	mild immune cell infiltration in the interstitium	(2+)	(2+)	(+)
NZM2328-Female	NC1	TGN	36 weeks	2+	mesangial expansion, immune cells infiltration	<15% tubular cells have tubular cell dialation, atrophy, casts	moderate immune cell infiltration	(2~3+)	(2~3+)	(1+)
NZM2328-Female	NC2	TGN	36 weeks	2+	mesangial expansion, immune cells infiltration	<15% tubular cells have tubular cell dialation, atrophy, casts	moderate immune cell infiltration	(2~3+)	(2~3+)	(1+)
NZM2328-Female	NC3	TGN	36 weeks	2+	mesangial expansion, immune cells infiltration	<15% tubular cells have tubular cell dialation, atrophy, casts	moderate immune cell infiltration	(2~3+)	(2~3+)	(1+)
NZM2328-Female	NC4	TGN	37 weeks	2+	mesangial expansion, immune cells infiltration	<15% tubular cells have tubular cell dialation, atrophy, casts	moderate immune cell infiltration	(2~3+)	(2~3+)	(1+)
NZM2328-Female	NC5	TGN	37 weeks	2+	mesangial expansion, immune cells infiltration	<15% tubular cells have tubular cell dialation, atrophy, casts	moderate immune cell infiltration	(2~3+)	(2~3+)	(1+)
NZM2328-Female	ND1	CGN	39 weeks	3+	mesangial expansion, immune cells infiltration, focal sclerosis	>80% tubular cells have tubular cell dialation, atrophy, casts	severe immune cell infiltration	(3+)	(3+)	(2+)
NZM2328-Female	ND2	CGN	39 weeks	3+	mesangial expansion, immune cells infiltration, focal sclerosis	>80% tubular cells have tubular cell dialation, atrophy, casts	severe immune cell infiltration	(3+)	(3+)	(2+)
NZM2328-Female	ND3	CGN	39 weeks	3+	mesangial expansion, immune cells infiltration, focal sclerosis	>80% tubular cells have tubular cell dialation, atrophy, casts	severe immune cell infiltration	(3+)	(3+)	(2+)
NZM2328-Female	ND4	CGN	39 weeks	3+	mesangial expansion, immune cells infiltration, focal sclerosis	>80% tubular cells have tubular cell dialation, atrophy, casts	severe immune cell infiltration	(3+)	(3+)	(2+)
NZM2328-Female	ND5	CGN	39 weeks	3+	mesangial expansion, immune cells infiltration, focal sclerosis	>80% tubular cells have tubular cell dialation, atrophy, casts	severe immune cell infiltration	(3+)	(3+)	(2+)
NZM2328-Female	ND6	CGN	39 weeks	3+	mesangial expansion, immune cells infiltration, focal sclerosis	>80% tubular cells have tubular cell dialation, atrophy, casts	severe immune cell infiltration	(3+)	(3+)	(2+)
NZM2328-Male	MA1	Normal	8-9 weeks	NONE				(-)	(-)	(-)
NZM2328-Male	MA2	Normal	8-9 weeks	NONE				(-)	(-)	(-)
NZM2328-Male	MA3	Normal	8-9 weeks	NONE				(-)	(-)	(-)
NZM2328-Male	MB1	AGN	10 months	(+)	mesangial expansion, mild immune cells infiltration	< 2% focal and mild tubular cells changes	mild immune cell infiltration in the interstitium	(2+)	(2+)	(1+)
NZM2328-Male	MB2	AGN	10 months	(+)	mesangial expansion, mild immune cells infiltration	< 2% focal and mild tubular cells changes	mild immune cell infiltration in the interstitium	(2+)	(2+)	(1+)
NZM2328-Male	MB3	AGN	10 months	(+)	mesangial expansion, mild immune cells infiltration	< 2% focal and mild tubular cells changes	mild immune cell infiltration in the interstitium	(2+)	(2+)	(1+)
NZM2328-Male	MB4	AGN	10 months	(+)	mesangial expansion, mild immune cells infiltration	< 2% focal and mild tubular cells changes	mild immune cell infiltration in the interstitium	(2+)	(2+)	(1+)
NZM2328-Male	MB5	AGN	10 months	(+)	mesangial expansion, mild immune cells infiltration	< 2% focal and mild tubular cells changes	mild immune cell infiltration in the interstitium	(2+)	(2+)	(1+)
NZM2328-Male	MB6	AGN	10 months	(+)	mesangial expansion, mild immune cells infiltration	< 2% focal and mild tubular cells changes	mild immune cell infiltration in the interstitium	(2+)	(2+)	(1+)
R27-Female	RA1	Normal	8-9 weeks	None				(-)	(-)	(-)
R27-Female	RA2	Normal	8-9 weeks	None				(-)	(-)	(-)
R27-Female	RA3	Normal	8-9 weeks	None				(-)	(-)	(-)
R27-Female	RA4	Normal	8-9 weeks	None				(-)	(-)	(-)
R27-Female	RB1	AGN	12 months	1+	mesangial expansion, dialated loops, few infiltrated cells in Glomeruli	no tubular cell changes	mild immune cell infiltration in the interstitium	(2+)	(2+)	(+)
R27-Female	RB2	AGN	12 months	1+	mesangial expansion, dialated loops, few infiltrated cells in Glomeruli	no tubular cell changes	mild immune cell infiltration in the interstitium	(2+)	(2+)	(+)
R27-Female	RB3	AGN	12 months	1+	mesangial expansion, dialated loops, few infiltrated cells in Glomeruli	no tubular cell changes	mild immune cell infiltration in the interstitium	(2+)	(2+)	(+)
R27-Female	RB4	AGN	12 months	1+	mesangial expansion, dialated loops, few infiltrated cells in Glomeruli	no tubular cell changes	mild immune cell infiltration in the interstitium	(2+)	(2+)	(+)
R27-Female	RB5	AGN	12 months	1+	mesangial expansion, dialated loops, few infiltrated cells in Glomeruli	no tubular cell changes	mild immune cell infiltration in the interstitium	(2+)	(2+)	(+)
