# Supplementary material for: Molecular mechanisms governing the progression of nephritis in lupus prone mice and human lupus patients
Source: Front Immunol. 2023 Mar 1;14:1147526. doi: 10.3389/fimmu.2023.1147526 (PMC10016352; doi:10.3389/fimmu.2023.1147526)
Supplement: Supplementary file 3 [file Table_2.xlsx]

## Sheet: Sheet1
Gene Symbol	Entrez ID	Gene Set
Aif1	11629	Myeloid Cell
Aoah	27052	Myeloid Cell
Arg1	11846	Myeloid Cell
Batf2	74481	Myeloid Cell
Bmx	12169	Myeloid Cell
Bpi	329547	Myeloid Cell
Cd300lf	246746	Myeloid Cell
Cd33	12489	Myeloid Cell
Cd68	12514	Myeloid Cell
Clec12a	232413	Myeloid Cell
Clec4a2	26888	Myeloid Cell
Clec4b1	69810	Myeloid Cell
Clec4d	17474	Myeloid Cell
Clec4e	56619	Myeloid Cell
Clec4g	75863	Myeloid Cell
Clec4n	56620	Myeloid Cell
Clec5a	23845	Myeloid Cell
Clec7a	56644	Myeloid Cell
Csf2ra	12982	Myeloid Cell
Csf2rb	12983	Myeloid Cell
Csf3r	12986	Myeloid Cell
Cst3	13010	Myeloid Cell
Cxcl9	17329	Myeloid Cell
Cyba	13057	Myeloid Cell
Cybb	13058	Myeloid Cell
Fcer1a	14125	Myeloid Cell
Fcgr1	14129	Myeloid Cell
Fcgr3	14131	Myeloid Cell
Fcgr4	246256	Myeloid Cell
Ffar2	233079	Myeloid Cell
Fgr	14191	Myeloid Cell
Igsf6	80719	Myeloid Cell
Il1rn	16181	Myeloid Cell
Lilrb4a	14728	Myeloid Cell
Lyz2	17105	Myeloid Cell
Mpeg1	17476	Myeloid Cell
Ms4a6d	68774	Myeloid Cell
Nlrp12	378425	Myeloid Cell
Nlrp3	216799	Myeloid Cell
Olr1	108078	Myeloid Cell
P2rx5	94045	Myeloid Cell
Pilra	231805	Myeloid Cell
Pla2g2d	18782	Myeloid Cell
S100a9	20202	Myeloid Cell
Scarb1	20778	Myeloid Cell
Serping1	12258	Myeloid Cell
Slamf8	74748	Myeloid Cell
Trem1	58217	Myeloid Cell
Treml4	224840	Myeloid Cell
Vsig4	278180	Myeloid Cell
Ace	11421	Monocyte-Macrophage
Adam8	11501	Monocyte-Macrophage
Adgre1	13733	Monocyte-Macrophage
Apobr	171504	Monocyte-Macrophage
Apoc1	11812	Monocyte-Macrophage
C1qa	12259	Monocyte-Macrophage
C1qb	12260	Monocyte-Macrophage
C1qc	12262	Monocyte-Macrophage
C2	12263	Monocyte-Macrophage
C4b	12268	Monocyte-Macrophage
C6	12274	Monocyte-Macrophage
Ccl7	20306	Monocyte-Macrophage
Ccl8	20307	Monocyte-Macrophage
Cd14	12475	Monocyte-Macrophage
Cd163	93671	Monocyte-Macrophage
Cd300e	217306	Monocyte-Macrophage
Cd5l	11801	Monocyte-Macrophage
Cfb	14962	Monocyte-Macrophage
Cfd	11537	Monocyte-Macrophage
Cfp	18636	Monocyte-Macrophage
Csf1r	12978	Monocyte-Macrophage
Cxcl13	55985	Monocyte-Macrophage
Folr2	14276	Monocyte-Macrophage
Ifi211	381308	Monocyte-Macrophage
Il31ra	218624	Monocyte-Macrophage
Lgals12	56072	Monocyte-Macrophage
Lyve1	114332	Monocyte-Macrophage
Marco	17167	Monocyte-Macrophage
Megf10	70417	Monocyte-Macrophage
Mertk	17289	Monocyte-Macrophage
Mfge8	17304	Monocyte-Macrophage
Mrc1	17533	Monocyte-Macrophage
Ms4a4a	666907	Monocyte-Macrophage
Msr1	20288	Monocyte-Macrophage
Pla2g5	18784	Monocyte-Macrophage
Scarf2	224024	Monocyte-Macrophage
Siglec1	20612	Monocyte-Macrophage
Aoah	27052	M1 Macrophage
Arhgap24	231532	M1 Macrophage
Ccrl2	54199	M1 Macrophage
Cd300lf	246746	M1 Macrophage
Cd38	12494	M1 Macrophage
Cd99	673094	M1 Macrophage
Cfb	14962	M1 Macrophage
Cp	12870	M1 Macrophage
Cpd	12874	M1 Macrophage
Cxcl10	15945	M1 Macrophage
Ddx58	230073	M1 Macrophage
Ddx60	234311	M1 Macrophage
Ebi3	50498	M1 Macrophage
F11r	16456	M1 Macrophage
Fam176b	230752	M1 Macrophage
Fam26f	215900	M1 Macrophage
Fpr1	14293	M1 Macrophage
Fpr2	14289	M1 Macrophage
Gbp6	100702	M1 Macrophage
Gngt2	14710	M1 Macrophage
Gpr18	110168	M1 Macrophage
H2-Q6	110557	M1 Macrophage
H2-T10	15024	M1 Macrophage
Herc6	67138	M1 Macrophage
Hp	15439	M1 Macrophage
Ifi44	99899	M1 Macrophage
Ifit2	15958	M1 Macrophage
Irak3	73914	M1 Macrophage
Isg15	100038882	M1 Macrophage
Itgal	16408	M1 Macrophage
Marco	17167	M1 Macrophage
Mpa2l	100702	M1 Macrophage
Ms4a4c	64380	M1 Macrophage
Mx1	17857	M1 Macrophage
Nfkbiz	80859	M1 Macrophage
Oasl1	231655	M1 Macrophage
Pstpip2	19201	M1 Macrophage
Pyhin1	236312	M1 Macrophage
Rsad2	58185	M1 Macrophage
Sepx1	27361	M1 Macrophage
Slfn1	20555	M1 Macrophage
Slfn4	20558	M1 Macrophage
Slfn8	276950	M1 Macrophage
Stat1	20846	M1 Macrophage
Stat2	20847	M1 Macrophage
Tlr2	24088	M1 Macrophage
Tuba4a	22145	M1 Macrophage
Xaf1	327959	M1 Macrophage
Zbp1	58203	M1 Macrophage
Actn1	109711	M2 Macrophage
Amz1	231842	M2 Macrophage
Atp6v0a1	11975	M2 Macrophage
Atp6v0d2	242341	M2 Macrophage
Bcar3	29815	M2 Macrophage
Cd300ld	217305	M2 Macrophage
Cd83	12522	M2 Macrophage
Chst7	60322	M2 Macrophage
Clec10a	17312	M2 Macrophage
Clec7a	56644	M2 Macrophage
Egr2	13654	M2 Macrophage
Emp2	13731	M2 Macrophage
Flrt2	399588	M2 Macrophage
Gnb4	14696	M2 Macrophage
Il6st	16195	M2 Macrophage
Lmna	16905	M2 Macrophage
Matk	17179	M2 Macrophage
Mmp12	17381	M2 Macrophage
Mmp9	17395	M2 Macrophage
Mrc1	17533	M2 Macrophage
Myc	17869	M2 Macrophage
Olfm1	56177	M2 Macrophage
P2ry1	18441	M2 Macrophage
Plk2	20620	M2 Macrophage
Ptgs1	19224	M2 Macrophage
Ptpla	30963	M2 Macrophage
Rhoj	80837	M2 Macrophage
Socs6	54607	M2 Macrophage
Tanc2	77097	M2 Macrophage
Tcfec	21426	M2 Macrophage
Tiam1	21844	M2 Macrophage
Tmem158	72309	M2 Macrophage
Vwf	22371	M2 Macrophage
Cd1d1	12479	Antigen Presenting Cell
Cd74	16149	Antigen Presenting Cell
Ciita	12265	Antigen Presenting Cell
H2-Aa	14960	Antigen Presenting Cell
H2-Ab1	14961	Antigen Presenting Cell
H2-DMa	14998	Antigen Presenting Cell
H2-DMb2	15000	Antigen Presenting Cell
H2-Ea	100504404	Antigen Presenting Cell
H2-Eb1	14969	Antigen Presenting Cell
H2-Oa	15001	Antigen Presenting Cell
H2-Ob	15002	Antigen Presenting Cell
Mgl2	216864	Antigen Presenting Cell
Rfx5	53970	Antigen Presenting Cell
Scimp	327957	Antigen Presenting Cell
Cd8a	12525	CD8 T cell
Cd8b1	12526	CD8 T cell
Ahr	11622	Th17 Cell
Cd3d	12500	Th17 Cell
Cd3e	12501	Th17 Cell
Cd3g	12502	Th17 Cell
Il17a	16171	Th17 Cell
Il17f	257630	Th17 Cell
Il21	60505	Th17 Cell
Il22	50929	Th17 Cell
Irf4	16364	Th17 Cell
Nfxl1	100978	Th17 Cell
Pgf	18654	Th17 Cell
Rora	19883	Th17 Cell
Rorc	19885	Th17 Cell
Traf6	22034	Th17 Cell
Ascl2	17173	Tfh Cell
Bcl6	12053	Tfh Cell
Cxcr5	12145	Tfh Cell
Icos	54167	Tfh Cell
Nt5e	23959	Tfh Cell
Pdcd1	18566	Tfh Cell
Tnfrsf4	22163	Tfh Cell
Foxp3	20371	Treg
Gpr83	14608	Treg
Ikzf2	22779	Treg
Ikzf4	22781	Treg
Lrrc32	434215	Treg
Penk	18619	Treg
Tnfrsf4	22163	Treg
Tnfrsf9	21942	Treg
Fcrlb	435653	GC B Cell
Gcsam	14525	GC B Cell
Klhl6	239743	GC B Cell
Lrmp	16970	GC B Cell
Mybl1	17864	GC B Cell
Nuggc	100503545	GC B Cell
Rgs13	246709	GC B Cell
Igha	238447	IG Chain Cell
Ighd	380797	IG Chain Cell
Ighe	380792	IG Chain Cell
Ighg1	16017	IG Chain Cell
Ighg2a	380793	IG Chain Cell
Ighg2b	16016	IG Chain Cell
Ighg2c	404711	IG Chain Cell
Ighg3	380795	IG Chain Cell
Ighj2	777654	IG Chain Cell
Ighj3	777655	IG Chain Cell
Ighj4	777656	IG Chain Cell
Ighm	16019	IG Chain Cell
Ighv1-12	629860	IG Chain Cell
Ighv1-14	629863	IG Chain Cell
Ighv1-15	629865	IG Chain Cell
Ighv1-19	382692	IG Chain Cell
Ighv1-20	668497	IG Chain Cell
Ighv1-22	780883	IG Chain Cell
Ighv1-26	629884	IG Chain Cell
Ighv1-31	629893	IG Chain Cell
Ighv1-34	628614	IG Chain Cell
Ighv1-36	629897	IG Chain Cell
Ighv1-37	668517	IG Chain Cell
Ighv1-39	780891	IG Chain Cell
Ighv1-4	432702	IG Chain Cell
Ighv1-43	629908	IG Chain Cell
Ighv1-47	629915	IG Chain Cell
Ighv1-49	629925	IG Chain Cell
Ighv1-5	668469	IG Chain Cell
Ighv1-50	780929	IG Chain Cell
Ighv1-52	382696	IG Chain Cell
Ighv1-59	432708	IG Chain Cell
Ighv1-61	674018	IG Chain Cell
Ighv1-62-1	668544	IG Chain Cell
Ighv1-62-2	238448	IG Chain Cell
Ighv1-63	780956	IG Chain Cell
Ighv1-66	380824	IG Chain Cell
Ighv1-7	668474	IG Chain Cell
Ighv1-71	619886	IG Chain Cell
Ighv1-75	622728	IG Chain Cell
Ighv1-76	100775174	IG Chain Cell
Ighv1-77	619994	IG Chain Cell
Ighv1-78	213570	IG Chain Cell
Ighv1-80	668589	IG Chain Cell
Ighv1-81	668591	IG Chain Cell
Ighv1-82	100775175	IG Chain Cell
Ighv1-85	668597	IG Chain Cell
Ighv1-9	668478	IG Chain Cell
Ighv10-1	380808	IG Chain Cell
Ighv10-3	380809	IG Chain Cell
Ighv11-1	780804	IG Chain Cell
Ighv11-2	780818	IG Chain Cell
Ighv12-3	435321	IG Chain Cell
Ighv13-2	629842	IG Chain Cell
Ighv14-1	780801	IG Chain Cell
Ighv14-3	238418	IG Chain Cell
Ighv14-4	629826	IG Chain Cell
Ighv15-2	780864	IG Chain Cell
Ighv2-2	777686	IG Chain Cell
Ighv2-3	238412	IG Chain Cell
Ighv2-4	668389	IG Chain Cell
Ighv2-5	638605	IG Chain Cell
Ighv2-6	630486	IG Chain Cell
Ighv2-6-8	791090	IG Chain Cell
Ighv2-9	640046	IG Chain Cell
Ighv2-9-1	791089	IG Chain Cell
Ighv3-1	780803	IG Chain Cell
Ighv3-4	629833	IG Chain Cell
Ighv3-5	633457	IG Chain Cell
Ighv3-6	780829	IG Chain Cell
Ighv3-8	780831	IG Chain Cell
Ighv4-1	780802	IG Chain Cell
Ighv5-12-4	628098	IG Chain Cell
Ighv5-9-1	641178	IG Chain Cell
Ighv6-3	629845	IG Chain Cell
Ighv6-6	238427	IG Chain Cell
Ighv6-7	432701	IG Chain Cell
Ighv7-1	780799	IG Chain Cell
Ighv7-3	629822	IG Chain Cell
Ighv7-4	632654	IG Chain Cell
Ighv8-11	636462	IG Chain Cell
Ighv8-12	780960	IG Chain Cell
Ighv8-6	629930	IG Chain Cell
Ighv9-1	195180	IG Chain Cell
Ighv9-2	629818	IG Chain Cell
Ighv9-3	780825	IG Chain Cell
Ighv9-4	636260	IG Chain Cell
Igk	243469	IG Chain Cell
Igkc	16071	IG Chain Cell
Igkj1	110759	IG Chain Cell
Igkj2	110760	IG Chain Cell
Igkj4	110762	IG Chain Cell
Igkj5	110763	IG Chain Cell
Igkv1-110	381777	IG Chain Cell
Igkv1-117	16098	IG Chain Cell
Igkv1-122	434024	IG Chain Cell
Igkv1-132	243423	IG Chain Cell
Igkv1-133	628027	IG Chain Cell
Igkv1-135	243420	IG Chain Cell
Igkv1-88	692154	IG Chain Cell
Igkv1-99	434028	IG Chain Cell
Igkv10-94	667550	IG Chain Cell
Igkv10-95	434031	IG Chain Cell
Igkv11-125	243428	IG Chain Cell
Igkv12-38	620050	IG Chain Cell
Igkv12-41	619960	IG Chain Cell
Igkv12-44	545851	IG Chain Cell
Igkv12-46	692245	IG Chain Cell
Igkv12-89	384411	IG Chain Cell
Igkv12-98	435900	IG Chain Cell
Igkv13-84	692152	IG Chain Cell
Igkv13-85	434036	IG Chain Cell
Igkv14-100	243439	IG Chain Cell
Igkv14-111	545847	IG Chain Cell
Igkv14-130	628072	IG Chain Cell
Igkv16-104	381778	IG Chain Cell
Igkv17-121	667435	IG Chain Cell
Igkv17-127	243433	IG Chain Cell
Igkv18-36	620088	IG Chain Cell
Igkv19-93	692161	IG Chain Cell
Igkv2-109	628268	IG Chain Cell
Igkv2-112	381776	IG Chain Cell
Igkv20-101-2	724035	IG Chain Cell
Igkv3-1	108004	IG Chain Cell
Igkv3-10	667924	IG Chain Cell
Igkv3-12	667914	IG Chain Cell
Igkv3-2	626583	IG Chain Cell
Igkv3-3	667946	IG Chain Cell
Igkv3-4	626347	IG Chain Cell
Igkv3-5	667940	IG Chain Cell
Igkv3-7	108005	IG Chain Cell
Igkv3-9	667928	IG Chain Cell
Igkv4-50	381782	IG Chain Cell
Igkv4-51	619806	IG Chain Cell
Igkv4-53	546213	IG Chain Cell
Igkv4-55	385253	IG Chain Cell
Igkv4-57	235952	IG Chain Cell
Igkv4-57-1	384514	IG Chain Cell
Igkv4-58	381831	IG Chain Cell
Igkv4-59	667683	IG Chain Cell
Igkv4-61	546244	IG Chain Cell
Igkv4-63	628571	IG Chain Cell
Igkv4-68	384515	IG Chain Cell
Igkv4-69	628541	IG Chain Cell
Igkv4-70	385120	IG Chain Cell
Igkv4-71	434586	IG Chain Cell
Igkv4-72	385109	IG Chain Cell
Igkv4-73	628516	IG Chain Cell
Igkv4-74	236047	IG Chain Cell
Igkv4-78	545849	IG Chain Cell
Igkv4-79	213684	IG Chain Cell
Igkv4-80	545848	IG Chain Cell
Igkv4-81	243453	IG Chain Cell
Igkv4-86	243451	IG Chain Cell
Igkv4-90	434034	IG Chain Cell
Igkv4-91	434033	IG Chain Cell
Igkv4-92	384410	IG Chain Cell
Igkv5-37	384417	IG Chain Cell
Igkv5-39	620017	IG Chain Cell
Igkv5-43	381783	IG Chain Cell
Igkv5-45	545850	IG Chain Cell
Igkv5-48	619846	IG Chain Cell
Igkv6-14	667881	IG Chain Cell
Igkv6-15	108022	IG Chain Cell
Igkv6-17	667865	IG Chain Cell
Igkv6-20	108024	IG Chain Cell
Igkv6-23	637227	IG Chain Cell
Igkv6-25	381784	IG Chain Cell
Igkv6-29	620191	IG Chain Cell
Igkv6-32	434039	IG Chain Cell
Igkv7-33	243461	IG Chain Cell
Igkv8-16	640340	IG Chain Cell
Igkv8-19	232065	IG Chain Cell
Igkv8-21	620400	IG Chain Cell
Igkv8-24	677858	IG Chain Cell
Igkv8-27	434041	IG Chain Cell
Igkv8-28	434040	IG Chain Cell
Igkv8-30	384419	IG Chain Cell
Igkv8-34	620126	IG Chain Cell
Igkv9-120	434025	IG Chain Cell
Igkv9-123	628144	IG Chain Cell
Igkv9-124	243431	IG Chain Cell
Iglc1	110785	IG Chain Cell
Iglc2	110786	IG Chain Cell
Iglc3	110787	IG Chain Cell
Iglj1	404737	IG Chain Cell
Iglj2	404739	IG Chain Cell
Iglj3	404740	IG Chain Cell
Iglv1	16142	IG Chain Cell
Iglv2	110612	IG Chain Cell
Iglv3	404743	IG Chain Cell
Cd9	12527	Platelet
Cxcl5	20311	Platelet
Esam	69524	Platelet
Gp1ba	14723	Platelet
Gp5	14729	Platelet
Gp6	243816	Platelet
Gp9	54368	Platelet
Ly6g6d	114654	Platelet
Mmrn1	70945	Platelet
Myl9	98932	Platelet
Pear1	73182	Platelet
Pf4	56744	Platelet
Plek	56193	Platelet
Ppbp	57349	Platelet
Slc35d3	76157	Platelet
Treml1	71326	Platelet
Tspan9	109246	Platelet
Ager	11596	Pattern Recognition Receptors
Alpk1	71481	Pattern Recognition Receptors
Apobec3	80287	Pattern Recognition Receptors
Cd209a	170786	Pattern Recognition Receptors
Cd209e	170780	Pattern Recognition Receptors
Clec4d	17474	Pattern Recognition Receptors
Clec4e	56619	Pattern Recognition Receptors
Clec7a	56644	Pattern Recognition Receptors
Ddx58	230073	Pattern Recognition Receptors
Ifi209	236312	Pattern Recognition Receptors
Irak4	266632	Pattern Recognition Receptors
Irf7	54123	Pattern Recognition Receptors
Irf8	15900	Pattern Recognition Receptors
Irf9	16391	Pattern Recognition Receptors
Lrrfip1	16978	Pattern Recognition Receptors
Marco	17167	Pattern Recognition Receptors
Mefv	54483	Pattern Recognition Receptors
Nlrc3	268857	Pattern Recognition Receptors
Nlrc5	434341	Pattern Recognition Receptors
Nlrp10	244202	Pattern Recognition Receptors
Nlrp12	378425	Pattern Recognition Receptors
Nlrp3	216799	Pattern Recognition Receptors
Nod2	257632	Pattern Recognition Receptors
Oas2	246728	Pattern Recognition Receptors
Oas3	246727	Pattern Recognition Receptors
Oasl2	23962	Pattern Recognition Receptors
Pglyrp1	21946	Pattern Recognition Receptors
Tlr1	21897	Pattern Recognition Receptors
Tlr5	53791	Pattern Recognition Receptors
Tlr7	170743	Pattern Recognition Receptors
Tlr9	81897	Pattern Recognition Receptors
Unc93b1	54445	Pattern Recognition Receptors
B2m	12010	MHC Class One
Cd1d1	12479	MHC Class One
Erap1	80898	MHC Class One
Fcgrt	14132	MHC Class One
H2-D1	14964	MHC Class One
H2-D2	110536	MHC Class One
H2-D3	110553	MHC Class One
H2-D4	14967	MHC Class One
H2-K1	14972	MHC Class One
H2-M1	224756	MHC Class One
H2-M2	14990	MHC Class One
H2-M3	14991	MHC Class One
H2-M5	240095	MHC Class One
H2-M9	14997	MHC Class One
H2-Q1	15006	MHC Class One
H2-Q10	15007	MHC Class One
H2-Q2	15013	MHC Class One
H2-Q4	15015	MHC Class One
H2-Q5	15016	MHC Class One
H2-Q6	110557	MHC Class One
H2-Q7	15018	MHC Class One
H2-Q8	15019	MHC Class One
H2-Q9	110558	MHC Class One
H2-T10	15024	MHC Class One
H2-T22	15039	MHC Class One
H2-T23	15040	MHC Class One
H2-T24	15042	MHC Class One
H2-T3	15043	MHC Class One
H2-T9	15051	MHC Class One
Lrmp	16970	MHC Class One
Lrmp	16970	MHC Class One
Mill2	243864	MHC Class One
Mr1	15064	MHC Class One
Tap1	21354	MHC Class One
Tap2	21355	MHC Class One
Tapbp	21356	MHC Class One
Tapbpl	213233	MHC Class One
Cd74	16149	MHC Class Two
Ciita	12265	MHC Class Two
H2-Aa	14960	MHC Class Two
H2-Ab1	14961	MHC Class Two
H2-DMa	14998	MHC Class Two
H2-DMb2	15000	MHC Class Two
H2-Eb1	14969	MHC Class Two
H2-eb2	381091	MHC Class Two
H2-Oa	15001	MHC Class Two
H2-ob	15002	MHC Class Two
Rfx5	53970	MHC Class Two
Eif2ak2	19106	IFN Stimulated Genes
Gbp10	626578	IFN Stimulated Genes
Gbp2	14469	IFN Stimulated Genes
Gvin1	74558	IFN Stimulated Genes
Ifi204	15951	IFN Stimulated Genes
Ifi207	226691	IFN Stimulated Genes
Ifi213	623121	IFN Stimulated Genes
Ifi30	65972	IFN Stimulated Genes
Ifi44	99899	IFN Stimulated Genes
Ifitm1	68713	IFN Stimulated Genes
Iigp1	60440	IFN Stimulated Genes
Irgm1	15944	IFN Stimulated Genes
Irgm2	54396	IFN Stimulated Genes
Mx1	17857	IFN Stimulated Genes
Parp9	80285	IFN Stimulated Genes
Rsad2	58185	IFN Stimulated Genes
Aurkb	20877	Pro-Cell-Cycle
Bub1	12235	Pro-Cell-Cycle
Bub1b	12236	Pro-Cell-Cycle
Ccdc88a	108686	Pro-Cell-Cycle
Ccnd2	12444	Pro-Cell-Cycle
Ccng1	12450	Pro-Cell-Cycle
Cdc20	107995	Pro-Cell-Cycle
Cdc25b	12531	Pro-Cell-Cycle
Cdca2	108912	Pro-Cell-Cycle
Cdca5	67849	Pro-Cell-Cycle
Cdk14	18647	Pro-Cell-Cycle
Cdk5	12568	Pro-Cell-Cycle
Cdk6	12571	Pro-Cell-Cycle
Cenpc1	12617	Pro-Cell-Cycle
Cep55	74107	Pro-Cell-Cycle
Clspn	269582	Pro-Cell-Cycle
Dbf4	27214	Pro-Cell-Cycle
Dsn1	66934	Pro-Cell-Cycle
E2f2	242705	Pro-Cell-Cycle
E2f3	13557	Pro-Cell-Cycle
Ect2	13605	Pro-Cell-Cycle
Esco2	71988	Pro-Cell-Cycle
Espl1	105988	Pro-Cell-Cycle
Foxm1	14235	Pro-Cell-Cycle
Incenp	16319	Pro-Cell-Cycle
Itgb3bp	67733	Pro-Cell-Cycle
Kif11	16551	Pro-Cell-Cycle
Kiz	228730	Pro-Cell-Cycle
Kntc1	208628	Pro-Cell-Cycle
Map7d3	320923	Pro-Cell-Cycle
Mcm6	17219	Pro-Cell-Cycle
Mcmbp	210711	Pro-Cell-Cycle
Mei4	75033	Pro-Cell-Cycle
Mis12	67139	Pro-Cell-Cycle
Mis18bp1	217653	Pro-Cell-Cycle
Mnat1	17420	Pro-Cell-Cycle
Ncapd2	68298	Pro-Cell-Cycle
Ncapg	54392	Pro-Cell-Cycle
Ncaph	215387	Pro-Cell-Cycle
Ndc80	67052	Pro-Cell-Cycle
Nde1	67203	Pro-Cell-Cycle
Nek2	18005	Pro-Cell-Cycle
Nek7	59125	Pro-Cell-Cycle
Ninl	78177	Pro-Cell-Cycle
Pold1	18971	Pro-Cell-Cycle
Prc1	233406	Pro-Cell-Cycle
Racgap1	26934	Pro-Cell-Cycle
Rec8	56739	Pro-Cell-Cycle
Repin1	58887	Pro-Cell-Cycle
Rfc1	19687	Pro-Cell-Cycle
Aatk	11302	Pro-Apoptosis
Aen	68048	Pro-Apoptosis
Aifm2	71361	Pro-Apoptosis
Apaf1	11783	Pro-Apoptosis
Bex3	12070	Pro-Apoptosis
Bik	12124	Pro-Apoptosis
Casp2	12366	Pro-Apoptosis
Casp8	12370	Pro-Apoptosis
Casp9	12371	Pro-Apoptosis
Cradd	12905	Pro-Apoptosis
Ddn	13199	Pro-Apoptosis
Fasl	14103	Pro-Apoptosis
Glipr1	73690	Pro-Apoptosis
Gsdme	54722	Pro-Apoptosis
Lgals7	16858	Pro-Apoptosis
Pmaip1	58801	Pro-Apoptosis
Prune2	353211	Pro-Apoptosis
Rassf6	73246	Pro-Apoptosis
Stk17b	98267	Pro-Apoptosis
Alkbh5	268420	mRNA Splicing
Ctnnbl1	66642	mRNA Splicing
Khdrbs3	13992	mRNA Splicing
Mbnl3	171170	mRNA Splicing
Rbm10	236732	mRNA Splicing
Rbm11	224344	mRNA Splicing
Rbm20	73713	mRNA Splicing
Rbm24	666794	mRNA Splicing
Rsrc1	66880	mRNA Splicing
Rtca	66368	mRNA Splicing
Adnp	11538	Transcription Factors
Aes	14797	Transcription Factors
Aire	11634	Transcription Factors
Arid3a	13496	Transcription Factors
Arid5b	71371	Transcription Factors
Ascl2	17173	Transcription Factors
Atad2	70472	Transcription Factors
Atmin	234776	Transcription Factors
Atn1	13498	Transcription Factors
Atoh8	71093	Transcription Factors
Basp1	70350	Transcription Factors
Batf2	74481	Transcription Factors
Batf3	318319	Transcription Factors
Bhlha15	17341	Transcription Factors
Bhlhe40	20893	Transcription Factors
Bzw1	66882	Transcription Factors
Carf	241066	Transcription Factors
Casz1	69743	Transcription Factors
Cbfb	12400	Transcription Factors
Ccdc85b	240514	Transcription Factors
Cebpb	12608	Transcription Factors
Cited1	12705	Transcription Factors
Cited4	56222	Transcription Factors
Cry1	12952	Transcription Factors
Deaf1	380959	Transcription Factors
E2f7	52679	Transcription Factors
Eaf2	106389	Transcription Factors
Egr2	13654	Transcription Factors
Egr3	13655	Transcription Factors
Eid1	58521	Transcription Factors
Eid2	386655	Transcription Factors
Elf1	13709	Transcription Factors
Elk1	13712	Transcription Factors
Emx1	13796	Transcription Factors
En2	13799	Transcription Factors
Eomes	13813	Transcription Factors
Ets1	23871	Transcription Factors
Etv4	18612	Transcription Factors
Etv5	104156	Transcription Factors
Etv6	14011	Transcription Factors
Eya2	14049	Transcription Factors
Fank1	66930	Transcription Factors
Foxn1	15218	Transcription Factors
Foxn3	71375	Transcription Factors
Fubp1	51886	Transcription Factors
Gata1	14460	Transcription Factors
Gfi1b	14582	Transcription Factors
Glis3	226075	Transcription Factors
Gm340	212391	Transcription Factors
Grhl1	195733	Transcription Factors
Gtf2ird1	57080	Transcription Factors
Gzf1	74533	Transcription Factors
Hes1	15205	Transcription Factors
Hesx1	15209	Transcription Factors
Hey1	15213	Transcription Factors
Hic2	58180	Transcription Factors
Hif1a	15251	Transcription Factors
Hinfp	102423	Transcription Factors
Hivep3	16656	Transcription Factors
Hlx	15284	Transcription Factors
Hmx2	15372	Transcription Factors
Hnf1a	21405	Transcription Factors
Hnf1b	21410	Transcription Factors
Hoxa10	15395	Transcription Factors
Hoxa4	15401	Transcription Factors
Hoxa7	15404	Transcription Factors
Hoxa9	15405	Transcription Factors
Hoxb5	15413	Transcription Factors
Hoxb7	15415	Transcription Factors
Hoxc11	109663	Transcription Factors
Hoxc4	15423	Transcription Factors
Hoxc9	15427	Transcription Factors
Hoxd3	15434	Transcription Factors
Hsf4	26386	Transcription Factors
Id2	15902	Transcription Factors
Irf2bp2	270110	Transcription Factors
Irf6	54139	Transcription Factors
Irx1	16371	Transcription Factors
Irx4	50916	Transcription Factors
Irx5	54352	Transcription Factors
Jun	16476	Transcription Factors
Klf12	16597	Transcription Factors
Klf4	16600	Transcription Factors
Klf6	23849	Transcription Factors
Lcor	212391	Transcription Factors
Ldb1	16825	Transcription Factors
Lmo1	109594	Transcription Factors
Maff	17133	Transcription Factors
Maz	17188	Transcription Factors
Mbd1	17190	Transcription Factors
Mef2c	17260	Transcription Factors
Meis3	17537	Transcription Factors
Mier2	70427	Transcription Factors
Mitf	17342	Transcription Factors
Mxd3	17121	Transcription Factors
Myb	17863	Transcription Factors
Mybl1	17864	Transcription Factors
Mybl2	17865	Transcription Factors
Myc	17869	Transcription Factors
Mzf1	109889	Transcription Factors
Nab1	17936	Transcription Factors
Nanos1	332397	Transcription Factors
Nfe2	18022	Transcription Factors
Nfia	18027	Transcription Factors
Nfil3	18030	Transcription Factors
Nfkb1	18033	Transcription Factors
Nfkb2	18034	Transcription Factors
Nfxl1	100978	Transcription Factors
Nfyc	18046	Transcription Factors
Nkx1-2	20231	Transcription Factors
Onecut3	246086	Transcription Factors
Ovol1	18426	Transcription Factors
Pax2	18504	Transcription Factors
Pax8	18510	Transcription Factors
Pbx1	18514	Transcription Factors
Pbx3	18516	Transcription Factors
Pcbp3	59093	Transcription Factors
Pcgf2	22658	Transcription Factors
Pim2	18715	Transcription Factors
Pknox1	18771	Transcription Factors
Pou2f2	18987	Transcription Factors
Pou4f1	18996	Transcription Factors
Ppargc1b	170826	Transcription Factors
Rnf10	50849	Transcription Factors
Sall1	58198	Transcription Factors
Sim1	20464	Transcription Factors
Sim2	20465	Transcription Factors
Sox7	20680	Transcription Factors
Spib	272382	Transcription Factors
Tfap2c	21420	Transcription Factors
Tfcp2l1	81879	Transcription Factors
Trp63	22061	Transcription Factors
Twist1	22160	Transcription Factors
Wt1	22431	Transcription Factors
Zbtb32	58206	Transcription Factors
Zeb1	21417	Transcription Factors
Zfp367	238673	Transcription Factors
Cybb	13058	Hif1a Signaling Pathway
Rwdd3	66568	Hif1a Signaling Pathway
Hif1a	15251	Hif1a Signaling Pathway
Mir210	387206	Hif1a Signaling Pathway
Pdk1	228026	Hif1a Signaling Pathway
Pdk3	236900	Hif1a Signaling Pathway
Adgra2	78560	WNT Signaling
Apcdd1	494504	WNT Signaling
Dkk2	56811	WNT Signaling
Frat2	212398	WNT Signaling
Fzd5	14367	WNT Signaling
Fzd7	14369	WNT Signaling
Islr	26968	WNT Signaling
Lzts2	226154	WNT Signaling
Ryk	20187	WNT Signaling
Acad10	71985	General Mitochondria
Acad8	66948	General Mitochondria
Acadsb	66885	General Mitochondria
Acp6	66659	General Mitochondria
Acsm2	233799	General Mitochondria
Adhfe1	76187	General Mitochondria
Agk	69923	General Mitochondria
Agmat	75986	General Mitochondria
Agxt2	268782	General Mitochondria
Aldh5a1	214579	General Mitochondria
Amt	434437	General Mitochondria
Armcx1	78248	General Mitochondria
Armcx2	67416	General Mitochondria
Armcx3	71703	General Mitochondria
Bckdhb	12040	General Mitochondria
Bco2	170752	General Mitochondria
Ccdc58	381045	General Mitochondria
Clpb	20480	General Mitochondria
Clybl	69634	General Mitochondria
Cmc1	67899	General Mitochondria
Coa5	76178	General Mitochondria
Coq2	71883	General Mitochondria
Coq4	227683	General Mitochondria
Coq7	12850	General Mitochondria
Cryzl2	226527	General Mitochondria
Cyb5b	66427	General Mitochondria
Cyp11a1	13070	General Mitochondria
Cyp27a1	104086	General Mitochondria
Cyp27b1	13115	General Mitochondria
Cyp2u1	71519	General Mitochondria
Ddah1	69219	General Mitochondria
Dhodh	56749	General Mitochondria
Dhtkd1	209692	General Mitochondria
Dmgdh	74129	General Mitochondria
Efhd1	98363	General Mitochondria
Ethe1	66071	General Mitochondria
Fahd1	68636	General Mitochondria
Fahd2a	68126	General Mitochondria
Fam173a	214917	General Mitochondria
Fam72a	108900	General Mitochondria
Fastk	66587	General Mitochondria
Gad1	14415	General Mitochondria
Ggnbp1	70772	General Mitochondria
Gk	14933	General Mitochondria
Gls2	216456	General Mitochondria
Glyat	107146	General Mitochondria
Gpat2	215456	General Mitochondria
Gstk1	76263	General Mitochondria
Hemk1	69536	General Mitochondria
Hint2	68917	General Mitochondria
Hoga1	67432	General Mitochondria
Iba57	216792	General Mitochondria
Immp2l	93757	General Mitochondria
Ivd	56357	General Mitochondria
Kmo	98256	General Mitochondria
Ldhd	52815	General Mitochondria
Lipt1	623661	General Mitochondria
Macrod1	107227	General Mitochondria
Maoa	17161	General Mitochondria
Mccc2	78038	General Mitochondria
Mcee	73724	General Mitochondria
Mcub	11839	General Mitochondria
Me3	109264	General Mitochondria
Mettl15	76894	General Mitochondria
Micu3	78506	General Mitochondria
Mpst	246221	General Mitochondria
Mrs2	380836	General Mitochondria
Mthfd2l	665563	General Mitochondria
Naxe	246703	General Mitochondria
Nme4	56520	General Mitochondria
Nmnat3	74080	General Mitochondria
Pcca	110821	General Mitochondria
Pccb	66904	General Mitochondria
Pcx	18563	General Mitochondria
Pde12	211948	General Mitochondria
Pgs1	74451	General Mitochondria
Plekhn1	231002	General Mitochondria
Plscr3	70310	General Mitochondria
Ppox	19044	General Mitochondria
Pptc7	320717	General Mitochondria
Prodh	19125	General Mitochondria
Prodh2	56189	General Mitochondria
Pycr1	209027	General Mitochondria
Rexo2	104444	General Mitochondria
Sfxn2	94279	General Mitochondria
Aldoa	11674	Glycolysis
Aldob	230163	Glycolysis
Aldoc	11676	Glycolysis
Eno1	13806	Glycolysis
Gpi1	14751	Glycolysis
Hk2	15277	Glycolysis
Hkdc1	216019	Glycolysis
Ldha	16828	Glycolysis
Pfkfb3	170768	Glycolysis
Pfkp	56421	Glycolysis
Pgk1	18655	Glycolysis
Pkm	18746	Glycolysis
Slc2a1	20525	Glycolysis
Tpi1	21991	Glycolysis
Atp5a1	11946	Oxidative Phosphorylation
Atp5b	11947	Oxidative Phosphorylation
Atp5d	66043	Oxidative Phosphorylation
Atp5f1	11950	Oxidative Phosphorylation
Atp5g1	11951	Oxidative Phosphorylation
Atp5g2	67942	Oxidative Phosphorylation
Atp5g3	228033	Oxidative Phosphorylation
Atp5h	71679	Oxidative Phosphorylation
Atp5j	11957	Oxidative Phosphorylation
Atp5j2	57423	Oxidative Phosphorylation
Atp5o	28080	Oxidative Phosphorylation
Atp5s	68055	Oxidative Phosphorylation
Bcs1l	66821	Oxidative Phosphorylation
Cep89	72140	Oxidative Phosphorylation
Coa3	52469	Oxidative Phosphorylation
Coa4	68185	Oxidative Phosphorylation
Coa5	76178	Oxidative Phosphorylation
Coa7	69893	Oxidative Phosphorylation
Cox10	70383	Oxidative Phosphorylation
Cox11	69802	Oxidative Phosphorylation
Cox14	66379	Oxidative Phosphorylation
Cox15	226139	Oxidative Phosphorylation
Cox16	66272	Oxidative Phosphorylation
Cox17	12856	Oxidative Phosphorylation
Cox18	231430	Oxidative Phosphorylation
Cox19	68033	Oxidative Phosphorylation
Cox20	66359	Oxidative Phosphorylation
Cox4i1	12857	Oxidative Phosphorylation
Cox4i2	84682	Oxidative Phosphorylation
Cox5a	12858	Oxidative Phosphorylation
Cox6a1	12861	Oxidative Phosphorylation
Cox6b1	110323	Oxidative Phosphorylation
Cox7a1	12865	Oxidative Phosphorylation
Cox7a2	12866	Oxidative Phosphorylation
Cox7a2l	20463	Oxidative Phosphorylation
Cox7b	66142	Oxidative Phosphorylation
Cox8a	12868	Oxidative Phosphorylation
Cyc1	66445	Oxidative Phosphorylation
Cycs	13063	Oxidative Phosphorylation
Gm9763	100042918	Oxidative Phosphorylation
LOC102631912	102631912	Oxidative Phosphorylation
LOC102640946	102640946	Oxidative Phosphorylation
Ndufa1	54405	Oxidative Phosphorylation
Ndufa10	67273	Oxidative Phosphorylation
Ndufa11	69875	Oxidative Phosphorylation
Ndufa12	66414	Oxidative Phosphorylation
Ndufa13	67184	Oxidative Phosphorylation
Ndufa2	17991	Oxidative Phosphorylation
Ndufa3	66091	Oxidative Phosphorylation
Ndufa7	66416	Oxidative Phosphorylation
Ndufa8	68375	Oxidative Phosphorylation
Ndufa9	66108	Oxidative Phosphorylation
Ndufab1	70316	Oxidative Phosphorylation
Ndufaf1	69702	Oxidative Phosphorylation
Ndufaf2	75597	Oxidative Phosphorylation
Ndufaf3	66706	Oxidative Phosphorylation
Ndufaf4	68493	Oxidative Phosphorylation
Ndufaf5	69487	Oxidative Phosphorylation
Ndufaf6	76947	Oxidative Phosphorylation
Ndufaf7	73694	Oxidative Phosphorylation
Ndufb10	68342	Oxidative Phosphorylation
Ndufb11	104130	Oxidative Phosphorylation
Ndufb2	68198	Oxidative Phosphorylation
Ndufb3	66495	Oxidative Phosphorylation
Ndufb4	68194	Oxidative Phosphorylation
Ndufb5	66046	Oxidative Phosphorylation
Ndufb6	230075	Oxidative Phosphorylation
Ndufb7	66916	Oxidative Phosphorylation
Ndufb8	67264	Oxidative Phosphorylation
Ndufb9	66218	Oxidative Phosphorylation
Ndufc1	66377	Oxidative Phosphorylation
Ndufc2	68197	Oxidative Phosphorylation
Ndufs1	227197	Oxidative Phosphorylation
Ndufs2	226646	Oxidative Phosphorylation
Ndufs3	68349	Oxidative Phosphorylation
Ndufs4	17993	Oxidative Phosphorylation
Ndufs6	407785	Oxidative Phosphorylation
Ndufs7	75406	Oxidative Phosphorylation
Ndufs8	225887	Oxidative Phosphorylation
Ndufv1	17995	Oxidative Phosphorylation
Ndufv2	72900	Oxidative Phosphorylation
Ndufv3	78330	Oxidative Phosphorylation
Nubpl	76826	Oxidative Phosphorylation
Oxa1l	69089	Oxidative Phosphorylation
Sco2	100126824	Oxidative Phosphorylation
Slc25a4	11739	Oxidative Phosphorylation
Timmdc1	76916	Oxidative Phosphorylation
Tmem126b	68472	Oxidative Phosphorylation
Trap1	68015	Oxidative Phosphorylation
Uqcc1	56046	Oxidative Phosphorylation
Uqcc2	67267	Oxidative Phosphorylation
Uqcr10	66152	Oxidative Phosphorylation
Uqcr11	66594	Oxidative Phosphorylation
Uqcrb	67530	Oxidative Phosphorylation
Uqcrc1	22273	Oxidative Phosphorylation
Uqcrc2	67003	Oxidative Phosphorylation
Uqcrfs1	66694	Oxidative Phosphorylation
Uqcrh	66576	Oxidative Phosphorylation
Uqcrq	22272	Oxidative Phosphorylation
Aass	30956	Amino Acid Metabolism
Agxt	11611	Amino Acid Metabolism
Agxt2	268782	Amino Acid Metabolism
Aldh4a1	212647	Amino Acid Metabolism
Aldh7a1	110695	Amino Acid Metabolism
Arg1	11846	Amino Acid Metabolism
Glud1	14661	Amino Acid Metabolism
Got1	14718	Amino Acid Metabolism
Gpt2	108682	Amino Acid Metabolism
Grhpr	76238	Amino Acid Metabolism
Ivd	56357	Amino Acid Metabolism
Mccc2	78038	Amino Acid Metabolism
Oat	18242	Amino Acid Metabolism
Otc	18416	Amino Acid Metabolism
Oxct1	67041	Amino Acid Metabolism
Pcx	18563	Amino Acid Metabolism
Psat1	107272	Amino Acid Metabolism
Sds	231691	Amino Acid Metabolism
Abcd1	11666	Fatty Acid Oxidation
Abcd2	26874	Fatty Acid Oxidation
Acaa2	52538	Fatty Acid Oxidation
Acacb	100705	Fatty Acid Oxidation
Acad11	102632	Fatty Acid Oxidation
Acadl	11363	Fatty Acid Oxidation
Acadm	11364	Fatty Acid Oxidation
Acadvl	11370	Fatty Acid Oxidation
Acat1	110446	Fatty Acid Oxidation
Acat3	224530	Fatty Acid Oxidation
Acox1	11430	Fatty Acid Oxidation
Acox2	93732	Fatty Acid Oxidation
Acoxl	74121	Fatty Acid Oxidation
Acsbg2	328845	Fatty Acid Oxidation
Adipoq	11450	Fatty Acid Oxidation
Akt2	11652	Fatty Acid Oxidation
Auh	11992	Fatty Acid Oxidation
Bdh2	69772	Fatty Acid Oxidation
Cpt1a	12894	Fatty Acid Oxidation
Cpt2	12896	Fatty Acid Oxidation
Decr1	67460	Fatty Acid Oxidation
Echdc2	52430	Fatty Acid Oxidation
Echs1	93747	Fatty Acid Oxidation
Eci2	23986	Fatty Acid Oxidation
Ehhadh	74147	Fatty Acid Oxidation
Etfb	110826	Fatty Acid Oxidation
Etfdh	66841	Fatty Acid Oxidation
Fabp1	14080	Fatty Acid Oxidation
Gcdh	270076	Fatty Acid Oxidation
Haao	107766	Fatty Acid Oxidation
Hacl1	56794	Fatty Acid Oxidation
Hadh	15107	Fatty Acid Oxidation
Hadha	97212	Fatty Acid Oxidation
Hadhb	231086	Fatty Acid Oxidation
Hibch	227095	Fatty Acid Oxidation
Hsd17b4	15488	Fatty Acid Oxidation
Irs1	16367	Fatty Acid Oxidation
Ivd	56357	Fatty Acid Oxidation
Lep	16846	Fatty Acid Oxidation
Mlycd	56690	Fatty Acid Oxidation
Pex13	72129	Fatty Acid Oxidation
Pex2	19302	Fatty Acid Oxidation
Pex5	19305	Fatty Acid Oxidation
Pex7	18634	Fatty Acid Oxidation
Plin5	66968	Fatty Acid Oxidation
Ppard	19015	Fatty Acid Oxidation
Pparg	19016	Fatty Acid Oxidation
Ppargc1a	19017	Fatty Acid Oxidation
Sesn2	230784	Fatty Acid Oxidation
Slc27a2	26458	Fatty Acid Oxidation
Twist1	22160	Fatty Acid Oxidation
Aadac	67758	Lipid Metabolism
Abhd6	6082	Lipid Metabolism
Acly	104112	Lipid Metabolism
Acsl5	433256	Lipid Metabolism
Angptl3	30924	Lipid Metabolism
Angptl4	57875	Lipid Metabolism
Apoa4	11808	Lipid Metabolism
Apoa5	66113	Lipid Metabolism
Apoe	11816	Lipid Metabolism
Apoh	11818	Lipid Metabolism
Ccdc3	74186	Lipid Metabolism
Cnep1r1	382030	Lipid Metabolism
Dbi	13167	Lipid Metabolism
Dgat1	13350	Lipid Metabolism
Dgat2	67800	Lipid Metabolism
Disp3	242748	Lipid Metabolism
Fabp3	14077	Lipid Metabolism
Gpam	14732	Lipid Metabolism
Gpld1	14756	Lipid Metabolism
Hsd17b13	243168	Lipid Metabolism
Ldlr	16835	Lipid Metabolism
Mid1ip1	68041	Lipid Metabolism
Nr1h2	22260	Lipid Metabolism
Nr1h3	22259	Lipid Metabolism
Pcx	18563	Lipid Metabolism
Pnpla2	66853	Lipid Metabolism
Ppara	19013	Lipid Metabolism
Slc27a1	26457	Lipid Metabolism
Srebf1	20787	Lipid Metabolism
Nphs1	54631	Podocyte
Nphs2	170484	Podocyte
Podxl	27205	Podocyte
Synpo	104027	Podocyte
Wt1	22431	Podocyte
Acot4	171282	Kidney Cell
Acsm2	233799	Kidney Cell
Agxt2	268782	Kidney Cell
Aldh4a1	212647	Kidney Cell
Bbox1	170442	Kidney Cell
Ccdc198	67082	Kidney Cell
Cd24a	12484	Kidney Cell
Cdh16	12556	Kidney Cell
Chst9	71367	Kidney Cell
Cldn10	58187	Kidney Cell
Cldn16	114141	Kidney Cell
Cldn2	12738	Kidney Cell
Cmbl	69574	Kidney Cell
Col4a3	12828	Kidney Cell
Col4a4	12829	Kidney Cell
Col4a5	12830	Kidney Cell
Ctxn3	629147	Kidney Cell
Cxcl14	57266	Kidney Cell
Cyp27b1	13115	Kidney Cell
Cyp4a12a	13118	Kidney Cell
Dao	13142	Kidney Cell
Dcdc2a	195208	Kidney Cell
Dmgdh	74129	Kidney Cell
Dnm3	103967	Kidney Cell
Epcam	17075	Kidney Cell
Esm1	71690	Kidney Cell
Etnk2	214253	Kidney Cell
Fam151a	230579	Kidney Cell
G6pc	14377	Kidney Cell
Galnt14	71685	Kidney Cell
Glyat	107146	Kidney Cell
Gne	50798	Kidney Cell
Hey1	15213	Kidney Cell
Hnf1b	21410	Kidney Cell
Hoga1	67432	Kidney Cell
Hoxd3	15434	Kidney Cell
Hpd	15445	Kidney Cell
Hs3st1	15476	Kidney Cell
Hspa12a	73442	Kidney Cell
Hykk	235386	Kidney Cell
Itgb8	320910	Kidney Cell
Kif12	16552	Kidney Cell
Lamb2	16779	Kidney Cell
Nat8	68396	Kidney Cell
Nr1h4	20186	Kidney Cell
P3h2	210530	Kidney Cell
Pank1	75725	Kidney Cell
Pax8	18510	Kidney Cell
Pck1	18534	Kidney Cell
Pipox	19193	Kidney Cell
Pkhd1	241035	Kidney Cell
Pllp	67801	Kidney Cell
Prodh	19125	Kidney Cell
Prodh2	56189	Kidney Cell
Prom1	19126	Kidney Cell
Proz	66901	Kidney Cell
Rab11fip3	215445	Kidney Cell
Rasip1	69903	Kidney Cell
Ren1	19701	Kidney Cell
Rhbg	58176	Kidney Cell
Rhcg	56315	Kidney Cell
Rnf152	320311	Kidney Cell
Rnf183	76072	Kidney Cell
Sall1	58198	Kidney Cell
Sfxn2	94279	Kidney Cell
Sgk2	27219	Kidney Cell
Shisa3	330096	Kidney Cell
Sim2	20465	Kidney Cell
Slc13a3	114644	Kidney Cell
Slc16a4	229699	Kidney Cell
Slc17a1	20504	Kidney Cell
Slc17a3	105355	Kidney Cell
Slc22a6	18399	Kidney Cell
Slc22a7	108114	Kidney Cell
Slc30a2	230810	Kidney Cell
Slc34a3	142681	Kidney Cell
Slc3a1	20532	Kidney Cell
Slc7a13	74087	Kidney Cell
Slc7a7	20540	Kidney Cell
Sod3	20657	Kidney Cell
Sostdc1	66042	Kidney Cell
Sult1c2	69083	Kidney Cell
Tmem174	68344	Kidney Cell
Tmem207	100043057	Kidney Cell
Tmprss4	214523	Kidney Cell
Trabd2b	666048	Kidney Cell
Ugt1a2	22236	Kidney Cell
Ugt1a7c	394432	Kidney Cell
Ugt2b37	1112417	Kidney Cell
Ugt2b38	100559	Kidney Cell
Ugt2b5	22238	Kidney Cell
Ugt3a1	105887	Kidney Cell
Ugt3a2	223337	Kidney Cell
Ugt8a	22239	Kidney Cell
Upk1b	22268	Kidney Cell
Wnk4	69847	Kidney Cell
Atp6v0d2	242341	Kidney Distal Tubule
Atp6v1g3	338375	Kidney Distal Tubule
Calb1	12307	Kidney Distal Tubule
Cdh1	12550	Kidney Distal Tubule
Fxyd2	11936	Kidney Distal Tubule
Kcnj1	56379	Kidney Distal Tubule
Kcnj16	16517	Kidney Distal Tubule
Ppp1r1a	58200	Kidney Distal Tubule
Pth1r	19228	Kidney Distal Tubule
Pvalb	19293	Kidney Distal Tubule
Slc12a1	20495	Kidney Distal Tubule
Slc12a3	20497	Kidney Distal Tubule
Tmem72	319776	Kidney Distal Tubule
Umod	22242	Kidney Distal Tubule
Wfdc2	67701	Kidney Distal Tubule
Acy1	109652	Kidney Proximal Tubule
Aqp1	11826	Kidney Proximal Tubule
Ass1	11898	Kidney Proximal Tubule
Cltrn	57394	Kidney Proximal Tubule
Cryaa	12954	Kidney Proximal Tubule
Cryab	12955	Kidney Proximal Tubule
Cubn	65969	Kidney Proximal Tubule
Ddah1	69219	Kidney Proximal Tubule
Fmo1	14261	Kidney Proximal Tubule
Gpx3	14778	Kidney Proximal Tubule
Hnf1a	21405	Kidney Proximal Tubule
Miox	56727	Kidney Proximal Tubule
Nox4	50490	Kidney Proximal Tubule
Pah	18478	Kidney Proximal Tubule
Pax2	18504	Kidney Proximal Tubule
Pdzk1	59020	Kidney Proximal Tubule
Pdzk1ip1	67182	Kidney Proximal Tubule
Slc13a1	55961	Kidney Proximal Tubule
Slc22a12	20521	Kidney Proximal Tubule
Slc22a13	102570	Kidney Proximal Tubule
Slc22a2	20518	Kidney Proximal Tubule
Slc22a8	19879	Kidney Proximal Tubule
Slc34a1	20505	Kidney Proximal Tubule
Slc36a2	246049	Kidney Proximal Tubule
Slc4a4	54403	Kidney Proximal Tubule
Slc5a2	246787	Kidney Proximal Tubule
Slc6a18	22598	Kidney Proximal Tubule
Clcnka	12733	Kidney Loop of Henle
Clcnkb	56365	Kidney Loop of Henle
Kng1	16644	Kidney Loop of Henle
Aqp2	1127	Kidney Tubule Collecting Duct
Cldn4	12740	Kidney Tubule Collecting Duct
Cldn8	54420	Kidney Tubule Collecting Duct
Efhd1	98363	Kidney Tubule Collecting Duct
Fxyd4	108017	Kidney Tubule Collecting Duct
Glis3	226075	Kidney Tubule Collecting Duct
Mitf	17342	Kidney Tubule Collecting Duct
Pigr	18703	Kidney Tubule Collecting Duct
Scin	20259	Kidney Tubule Collecting Duct
Scnn1a	20276	Kidney Tubule Collecting Duct
Sim1	20464	Kidney Tubule Collecting Duct
Slc4a9	240215	Kidney Tubule Collecting Duct
Tfcp2l1	81879	Kidney Tubule Collecting Duct
Wwc1	211652	Kidney Tubule Collecting Duct
Akap1	11640	Androgen_Regulated_Genes
Ccdc136	232664	Androgen_Regulated_Genes
Cox6b1	110323	Androgen_Regulated_Genes
Cst3	13010	Androgen_Regulated_Genes
Iapp	15874	Androgen_Regulated_Genes
Klk1	16612	Androgen_Regulated_Genes
Klkb1	16621	Androgen_Regulated_Genes
Mrps6	121022	Androgen_Regulated_Genes
Mybbp1a	18432	Androgen_Regulated_Genes
Ndufa1	54405	Androgen_Regulated_Genes
Nkx3-1	18095	Androgen_Regulated_Genes
Nup37	69736	Androgen_Regulated_Genes
Phkg2	68961	Androgen_Regulated_Genes
Prelid1	66494	Androgen_Regulated_Genes
Sord	20322	Androgen_Regulated_Genes
St3gal5	20454	Androgen_Regulated_Genes
Tmem86a	67893	Androgen_Regulated_Genes
Abcb6	74104	Estrogen_Regulated_Genes
Adam12	11489	Estrogen_Regulated_Genes
Aebp1	11568	Estrogen_Regulated_Genes
Aen	68048	Estrogen_Regulated_Genes
Aimp2	231872	Estrogen_Regulated_Genes
Ammecr1	56068	Estrogen_Regulated_Genes
Amn	93835	Estrogen_Regulated_Genes
Ank1	11733	Estrogen_Regulated_Genes
Arhgap24	231532	Estrogen_Regulated_Genes
Asic2	11418	Estrogen_Regulated_Genes
Asns	27053	Estrogen_Regulated_Genes
Bcan	12032	Estrogen_Regulated_Genes
Cacna1a	12286	Estrogen_Regulated_Genes
Cckar	12425	Estrogen_Regulated_Genes
Cep89	72140	Estrogen_Regulated_Genes
Cgref1	68567	Estrogen_Regulated_Genes
Cited1	12705	Estrogen_Regulated_Genes
Dbh	13166	Estrogen_Regulated_Genes
Fbxo31	76454	Estrogen_Regulated_Genes
Fbxw7	50754	Estrogen_Regulated_Genes
G6pd2	14380	Estrogen_Regulated_Genes
G6pdx	14381	Estrogen_Regulated_Genes
Gadd45g	23882	Estrogen_Regulated_Genes
Ggt5	23887	Estrogen_Regulated_Genes
Hif1a	15251	Estrogen_Regulated_Genes
Hspb8	80888	Estrogen_Regulated_Genes
Immt	76614	Estrogen_Regulated_Genes
Impdh1	23917	Estrogen_Regulated_Genes
Impg1	63859	Estrogen_Regulated_Genes
Kcne2	246133	Estrogen_Regulated_Genes
Lamb3	16780	Estrogen_Regulated_Genes
Lancl3	236285	Estrogen_Regulated_Genes
Mcm2	17216	Estrogen_Regulated_Genes
Mesd	67943	Estrogen_Regulated_Genes
Mfge8	17304	Estrogen_Regulated_Genes
Mogs	57377	Estrogen_Regulated_Genes
Myc	17869	Estrogen_Regulated_Genes
Naaa	67111	Estrogen_Regulated_Genes
Nhlh2	18072	Estrogen_Regulated_Genes
Nomo1	211548	Estrogen_Regulated_Genes
Nop56	67134	Estrogen_Regulated_Genes
Ntm	235106	Estrogen_Regulated_Genes
Nudt19	110959	Estrogen_Regulated_Genes
Opn3	13603	Estrogen_Regulated_Genes
Oxtr	18430	Estrogen_Regulated_Genes
Pcsk6	18553	Estrogen_Regulated_Genes
Perp	64058	Estrogen_Regulated_Genes
Pgm2	72157	Estrogen_Regulated_Genes
Phyhipl	70911	Estrogen_Regulated_Genes
Plod1	18822	Estrogen_Regulated_Genes
Prmt3	71974	Estrogen_Regulated_Genes
Ptpn5	19259	Estrogen_Regulated_Genes
Rnd2	11858	Estrogen_Regulated_Genes
Scnn1g	20278	Estrogen_Regulated_Genes
Slc10a3	214601	Estrogen_Regulated_Genes
Srebf1	20787	Estrogen_Regulated_Genes
Stat5a	20850	Estrogen_Regulated_Genes
Tbl3	213773	Estrogen_Regulated_Genes
Tcam1	75870	Estrogen_Regulated_Genes
Tmem86a	67893	Estrogen_Regulated_Genes
Twnk	226153	Estrogen_Regulated_Genes
Zfp804a	241514	Estrogen_Regulated_Genes
