# Supplementary material for: Molecular mechanisms governing the progression of nephritis in lupus prone mice and human lupus patients
Source: Front Immunol. 2023 Mar 1;14:1147526. doi: 10.3389/fimmu.2023.1147526 (PMC10016352; doi:10.3389/fimmu.2023.1147526)
Supplement: Supplementary file 4 [file Table_3.xlsx]

## Sheet: NZM2328 AGN vs CTL
Glomerulus						TI
geneSymbol	geneEntrezID	log2FoldChange	padj			geneSymbol	geneEntrezID	log2FoldChange	padj
Htr1b	15551	1.92044	0.00044781			Ms4a6c	73656	0.901399	0.000827085
Alox5ap	11690	1.62035	0.00246852			Gm10720		-2.16611	0.0158723
Gpr31b	436440	2.84295	0.00521378			Gm11168		-2.08805	0.0158723
Ace	11421	1.45548	0.00521378			Gm17535		-2.4731	0.0158723
Epha6	13840	1.48398	0.00521378			Gm10715		-2.33462	0.0158723
Ms4a6b	69774	1.68925	0.00521378			Gm10717		-2.16316	0.0158723
Peg3	18616	-0.805711	0.00521378			Igha	238447	0.91294	0.0158723
Clec4a3	73149	2.78234	0.00521378			Itga6	16403	-0.796051	0.0158723
Ms4a4c	64380	1.51994	0.00521378			Gm10719		-2.23374	0.0158723
Siglece	83382	1.46648	0.00704672			Gm10718		-2.15244	0.020975
Steap4	117167	-1.08154	0.0073626			Gm10721		-2.05055	0.020975
Gm11172		-0.903692	0.0073626			Igkv8-30	384419	0.866255	0.020975
Ms4a6d	68774	2.13138	0.0073626			Kl	16591	-0.493487	0.020975
Fyb	23880	2.21646	0.0073626			Xdh	22436	0.519744	0.020975
Itgam	16409	1.55312	0.0073626			Calb1	12307	-0.899535	0.020975
Cyth4	72318	1.01608	0.0073626			Gm10800		-2.17583	0.025574
Ms4a6c	73656	3.37226	0.0073626			Gm21738		-1.69153	0.0292741
Ms4a4a	666907	2.44661	0.0073626			Jchain	16069	1.09519	0.0292741
Cfb	14962	1.28843	0.0073626			Rel	19696	0.525493	0.0292741
Pld4	104759	1.54466	0.0073626			Cyp4b1	13120	1.25893	0.0292741
Cd244	18106	1.28047	0.00772436			Cyp2a4	13086	1.81565	0.0304466
Lyl1	17095	0.848972	0.00772436			Ccl19	24047	0.988576	0.0313677
Postn	50706	-1.87031	0.00772436			Cml3	93674	1.04914	0.0342845
Irak3	73914	1.29354	0.00805126			Cyp2a5	13087	1.77139	0.0409908
Atp2b4	381290	-0.747623	0.00805126			Ccl19	24047	0.947832	0.0425162
Naip6	17952	0.88541	0.00869186			ST7-OT4_3	---	0.889201	0.0439504
Myo1g	246177	1.75198	0.00891502			Gm23375		-0.809441	0.0478021
Sirpb1a	320832	2.36735	0.00894971			Gm13785		0.973837	0.0507619
Cdon	57810	-0.776376	0.00901568			Gm12407	100039789	0.757482	0.0507619
Sirpb1a	320832	1.78884	0.009169			Dusp9	75590	0.499052	0.0523357
Fmnl1	57778	0.914116	0.009169			Gm6788		-0.506214	0.0611807
Clec4a1	269799	2.76112	0.009169			Npnt	114249	-0.827654	0.0611807
Itgb2	16414	1.71172	0.009169			Ccl19-ps1	65957	0.81716	0.0703635
Samsn1	67742	1.2177	0.009169			Gm13416		-0.684251	0.0703635
Ptpn6	15170	1.40275	0.009169			Adamts6	108154	-0.606631	0.0703635
AI607873	226691	1.56372	0.009169			Speer8-ps1	74062	1.01257	0.0703635
Hck	15162	1.9672	0.009169			Cyp2d12	380997	1.18787	0.0703635
Tgfbi	21810	1.08556	0.009169			Cybb	13058	0.772646	0.0703635
Eid3	66341	0.971321	0.009169			Gm4482	100043502	-0.567192	0.071454
Myo1f	17916	1.49752	0.009169			Gm23374		-0.772931	0.071454
Xkr4	497097	0.944738	0.009169			Snap91	20616	-0.708063	0.0726959
Gm14699		2.23124	0.009169			Zc3hav1l	209032	0.494462	0.0731816
Treml4	224840	2.98514	0.009169			Gpr31b	436440	0.870574	0.0760069
Nlrp3	216799	0.796769	0.009169			Fgg	99571	1.25733	0.0815265
Pira1	18722	2.12507	0.009169			Ccr2	12772	0.559401	0.0815265
Pirb	18733	1.36363	0.00963197			Actg-ps1		-0.680142	0.0815265
Lcp2	16822	1.78559	0.00963197			Slc35g1	240660	0.502782	0.0815265
Gm10198		-0.871011	0.00976105			Itgax	16411	0.514208	0.0815265
Csf1r	12978	1.34958	0.00981155			Lilr4b	14727	0.840358	0.0815265
Bcl6	12053	0.617012	0.00981155			Serpinh1	12406	-0.396472	0.0815265
Fgr	14191	2.02684	0.00981155			Bcl2a1a	12044	1.52551	0.0815265
Cd22	12483	1.11749	0.00981155			Cyp4a12a	277753	1.53674	0.0815265
Smpdl3b	100340	1.66039	0.0100064			AI607873	226691	0.698092	0.0815265
Gm14548	100038909	2.04646	0.011406			Speer4cos	75858	0.962103	0.0815265
Nfkbia	18035	0.793415	0.0114524			Fam163a	329274	-0.553795	0.0815265
Themis2	230787	1.45517	0.0114524			2310067E19Rik	76455	0.758363	0.0815265
Gm7609	665378	1.21443	0.0120608			Tyw3	209584	-0.614668	0.0815265
Ikzf1	22778	1.30691	0.0120608			Myo1g	246177	0.486349	0.0815265
Nfkbiz	80859	0.909437	0.0120608			Sp4	20688	0.505529	0.0815265
H2-Ab1	14961	1.12187	0.0123008			Gm8399		-0.574564	0.0815265
Eno3	13808	0.747313	0.0124017			9530091C08Rik	320440	0.683144	0.0815265
Gm5815		-0.880516	0.0125513			Laptm5	16792	0.51912	0.0815265
Fcgr4	246256	2.81294	0.0131437			Nfkbia	18035	0.587728	0.0815265
Cybb	13058	2.94278	0.0132796			Acmsd	266645	-0.77128	0.0815265
Tyrobp	22177	2.61802	0.0132796			Lcp1	18826	0.513428	0.0815265
Sla	20491	0.910908	0.0132796			Irs1	16367	-0.60553	0.0853486
Gsap	212167	1.122	0.0132796			Lamc1	226519	-0.485046	0.0853486
Iqgap2	544963	-0.984405	0.013378			Cyp2e1	13106	0.904988	0.0863174
Gm15448	100041146	1.3607	0.013378			H2-Eb1	14969	0.549696	0.0863174
Tnfaip8l2	69769	0.927571	0.0136577			Ccl19	24047	0.905634	0.0863174
Gm25720		1.58883	0.0136577			Mirt2	100038659	0.673222	0.0863174
Gm11710	100043123	1.64298	0.0136577			Gm14699		0.580001	0.0863174
Ptma-ps1	622446	-0.470782	0.0136577			Ppard	19015	-0.577753	0.0863174
Tnfaip3	21929	1.3901	0.0136577			Fabp1	14080	1.22947	0.0906602
Mir692-3	100124641	0.921756	0.0136577			Xpnpep2	170745	-0.596077	0.0938323
Tnfrsf1b	21938	1.59499	0.0136577			Gm12079		-0.600052	0.0938323
Naip5	17951	0.771517	0.0136577			Coch	12810	0.393524	0.0938323
Lilrb4a	14728	3.25755	0.0136577			Arvcf	11877	-0.430342	0.0938323
Gm5150	381484	1.5341	0.0136577			Gm14778	---	-0.686702	0.0938323
Tbc1d8	54610	0.6988	0.0136577			Tmem254b	100039257	-0.66068	0.0947569
Ctsz	64138	0.541869	0.0136577			LOC100861647	---	0.602955	0.0947569
Gm15925		1.74281	0.0136577			Gm21847		1.00928	0.0962295
Pik3ap1	83490	1.38622	0.0136577			Igkv1-110	381777	1.38705	0.0963064
Bcl2a1a	12044	3.76613	0.0136577			Dhtkd1	209692	0.470067	0.0963064
Bcl2a1b	12045	2.37819	0.0136577			Gm6382		-0.483049	0.0963064
Lair1	52855	1.53374	0.0136577			Kit	16590	0.497562	0.0963064
Figf	14205	1.16653	0.0136577			Gatsl3	71962	0.748338	0.0963064
Slc11a1	18173	1.52603	0.0136577			Cyp4b1-ps1	100418216	0.980441	0.0963064
Plek	56193	2.19214	0.0136577			Igkv12-46	692245	0.538491	0.0963064
Psmb8	16913	0.745884	0.0139246			Ccl19	24047	0.807112	0.0963064
Ighv1-53	780931	1.36542	0.0141496			Dppa5a	434423	0.455728	0.0963064
Pilra	231805	1.83136	0.0142849			Gm10737	---	0.87332	0.0963064
Adrbk2	320129	1.28657	0.0142849			Sparc	20692	-0.542266	0.0963064
Sepw1	20364	0.711071	0.014349			Ptprc	19264	0.508283	0.104122
Lpxn	107321	0.91932	0.014349			C1qb	12260	0.733608	0.106026
Icosl	50723	0.619854	0.014349			Gm11710	100043123	0.537203	0.111521
Cd274	60533	1.3841	0.014349			Sult5a1	57429	0.618368	0.111521
Itgal	16408	1.35412	0.014349			Foxq1	15220	0.606794	0.113273
F10	14058	1.13964	0.014349			Cyp4b1-ps2	631037	1.3205	0.113957
Gm23722		2.24125	0.014349			Ly6k	76486	0.618715	0.114436
Apbb1ip	54519	1.40793	0.014349			Lncpint	232685	0.678849	0.114436
Gm27864		-0.529212	0.014349			Pld4	104759	0.572625	0.114436
Gm11709	629970	1.92188	0.014349			Ntn4	57764	0.354237	0.114436
Nckap1l	105855	1.67746	0.014349			Etv1	14009	0.487558	0.114458
Rassf4	213391	1.13202	0.014349			9530026P05Rik	330385	0.603361	0.114599
Nrxn3	18191	0.826758	0.014349			Gm21968	---	1.16038	0.114599
Il17ra	16172	1.05087	0.014349			Gm10592	---	1.16038	0.114599
Ftl1	14325	0.773	0.014349			4930466F19RIK		1.16038	0.114599
Arhgap30	226652	0.857885	0.014349			Col4a3	12828	-0.579674	0.114599
Clec4n	56620	2.2884	0.014349			Mir27a	387220	1.1937	0.114599
Serpina3g	20715	2.23074	0.014349			Gm7609	665378	0.446178	0.114599
Itgax	16411	2.03102	0.0144023			Nt5e	23959	-0.704186	0.114599
Rac2	19354	1.68437	0.0144023			H2-Ab1	14961	0.496257	0.114599
St8sia6	241230	1.11248	0.0144023			Cx3cr1	13051	0.664502	0.116189
Ctss	13040	2.19635	0.0144023			Fyb	23880	0.354843	0.119476
Icam1	15894	1.33209	0.0148591			Nupr1	56312	0.431041	0.120398
Akr1b7	11997	-0.786736	0.0148591			Chst15	77590	-0.539139	0.120398
Lilr4b	14727	3.42355	0.0151423			Car12	76459	-0.44996	0.121715
Tubb2a-ps2	627110	-0.651463	0.0152273			Mthfr	17769	-0.437952	0.121715
Sowahd	245381	0.686868	0.0154952			Aqp6	11831	0.80618	0.121715
6330407A03Rik	70720	1.05789	0.0160005			Col4a2	12827	-0.412733	0.122368
Ighv1-55	780932	1.00821	0.0162001			Scgb1b19	434676	0.314646	0.122368
Gm15433	100503433	1.44181	0.0177165			Gm2810		0.396871	0.122368
Lcp1	18826	1.69261	0.0178179			Fam184a	75906	-0.450762	0.122368
Clec4b1	69810	2.03208	0.0178179			LOC100861804	---	-0.461332	0.122368
Ptprc	19264	2.03892	0.0179912			Klhl42	232539	-0.37543	0.122368
Tmem38b	52076	0.505131	0.0181329			H2-Aa	14960	0.565232	0.122368
Pglyrp1	21946	1.34527	0.0183801			Slc38a4	69354	0.620292	0.122368
Adgre4	52614	3.25831	0.0183914			Pdha1	18597	-0.735003	0.122368
Gm7592	665338	0.88036	0.0195023			Igkv1-117	16098	0.808147	0.123142
Aifm3	72168	-0.60374	0.0197033			1810063I02Rik		0.786713	0.123407
Irf5	27056	0.709648	0.0197033			Slc25a19	67283	-0.429452	0.123407
Pparg	19016	1.27735	0.0197033			Dusp18	75219	-0.439939	0.123407
Fcer1g	14127	1.93046	0.0197033			Tk1	21877	0.727985	0.123407
Gm15930		1.10382	0.0197033			Bcl2a1b	12045	0.52619	0.1244
Lilra5	232801	1.74327	0.0197033			Mirlet7a-1	387244	-0.717611	0.12869
Naip2	17948	0.665669	0.0197033			Ccl19	24047	0.676279	0.128708
Pik3cg	30955	0.895041	0.0198561			Acsm2	233799	-0.571466	0.128768
Lpcat2	270084	0.863606	0.0199024			Gm2444	100039826	-0.372245	0.128768
Plcg2	234779	0.535702	0.0201372			Ankrd13c	433667	-0.648819	0.128768
Pot1b	72836	0.978528	0.0201372			Anp32-ps	448829	-1.3725	0.129117
Clec2i	93675	0.676593	0.0201372			Cyp4a12b	13118	1.18241	0.129409
Pira6	18729	1.50802	0.0204253			Tex19.2	70956	0.351922	0.129783
Gm17097		-0.692941	0.020586			Mir598	100124452	0.509335	0.135014
Trem3	58218	1.51625	0.0207372			Igkv3-2	626583	1.98708	0.135014
Xdh	22436	1.02363	0.0209329			Zc3hav1	78781	0.415999	0.135014
Slfn8	276950	0.652951	0.0209753			Gm5943		-0.682146	0.135014
Dock2	94176	1.38871	0.0210466			Nid2	18074	-0.474666	0.135014
Pqlc3	217430	0.385141	0.0210466			Adgre5	26364	0.344586	0.135014
Il1b	16176	2.41343	0.0210466			Hck	15162	0.511505	0.135014
Stap1	56792	2.18083	0.0210466			Aldh1a1	11668	0.439735	0.135394
Ntrk3	18213	0.865737	0.0213896			Coro1a	12721	0.343673	0.135394
C1qb	12260	1.44266	0.0213896			Slc16a1	20501	-0.945897	0.13624
Igsf6	80719	2.55639	0.0220458			2700046G09Rik	67188	0.39797	0.13624
Rasgrp1	19419	1.00362	0.0224324			Akr1c19	432720	0.999225	0.136917
Igkv8-30	384419	0.840264	0.0224324			Gm2115	100039239	-0.412545	0.136917
Cx3cr1	13051	1.64582	0.0224324			Gm22121		0.466864	0.136917
Coro1a	12721	1.06753	0.0225044			Gm10658	100038566	0.571345	0.136917
Cd9	12527	0.424601	0.0231489			Slc22a12	20521	-0.792221	0.139912
Coro1b	23789	0.375861	0.0231489			Ighv1-34	628614	1.09966	0.140147
Gpr35	64095	0.629082	0.0231489			Tmem254b	100039257	-0.635151	0.140776
Irs2	384783	0.757062	0.0232224			Srsf11	69207	0.364838	0.140776
Nek1	18004	-0.745725	0.0235315			Macrod2	72899	-0.370088	0.140776
Pou2f2	18987	0.562716	0.0238282			Gm15660		-0.557266	0.140776
5430437J10Rik	71432	2.13291	0.0238282			Slco3a1	108116	0.382553	0.143088
AB124611	382062	0.646186	0.0242511			Gm5537		-0.438823	0.143088
C3ar1	12267	1.24452	0.0243761			Tmem61	329909	0.532115	0.143088
Tifab	212937	0.950756	0.0247036			Tmem254b	100039257	-0.601458	0.143294
Tnf	21926	1.62619	0.0247596			S100g	12309	-0.707252	0.143294
Cd74	16149	1.36549	0.025086			Gm11814	666840	-0.427644	0.143624
Ptk2b	19229	0.969441	0.025086			Dazap2	23994	-0.395311	0.147424
Cd86	12524	1.75524	0.0254436			Gm15146	---	-0.535733	0.150062
Adrb2	11555	1.64602	0.0254436			Calu	12321	-0.37779	0.152501
Rpsa	16785	0.396548	0.0257265			Cd3e	12501	0.391368	0.153379
Vav1	22324	0.888068	0.0257265			Gm17181		-0.902332	0.153379
H2-Eb1	14969	1.24075	0.0257265			Dbp	13170	1.48034	0.153853
Trpv2	22368	0.660997	0.0257265			Gm5510		-0.473751	0.154482
Dok3	27261	0.620256	0.0257265			Stk38l	232533	-0.413727	0.155236
Mir29b-1	387223	0.637048	0.026018			Rgs5	19737	0.413956	0.156617
5031414D18Rik	271221	1.17319	0.0261773			Htra4	330723	0.384609	0.156655
Zbp1	58203	0.627976	0.0261773			Lilrb4a	14728	0.973543	0.158396
Rel	19696	1.26898	0.0261773			Lrp2	14725	-0.44475	0.162895
Ncf4	17972	0.966475	0.0262725			Nr1d1	217166	0.756085	0.162895
Pstpip2	19201	0.65638	0.0262725			Sel1l3	231238	-0.540228	0.162895
Arhgap15	76117	0.819531	0.026787			Hcls1	15163	0.374097	0.162895
Stk17b	98267	1.1273	0.026787			Mir7211	102466817	0.363259	0.162895
Mt1	17748	0.753942	0.0273076			Tfrc	22042	-1.0532	0.162895
Mir692-2	735288	0.805032	0.0273076			Hist2h2be	319190	-0.584803	0.162895
Igha	238447	0.762625	0.0273076			Camk1g	215303	-0.55035	0.162895
Pyhin1	236312	1.10592	0.0273962			Per3	18628	1.08943	0.162895
Cd44	12505	1.33895	0.027418			Mpeg1	17476	0.656328	0.16412
Mir223	723814	1.67426	0.0275429			Gm12651	---	-1.04773	0.164153
Cytip	227929	1.05124	0.0275622			Slc11a1	18173	0.310619	0.16422
B4galnt1	14421	0.751729	0.0275754			Gm10801		-1.93694	0.16422
Klkb1	16621	0.471041	0.027576			Jam3	83964	-0.348188	0.16422
Gadd45b	17873	0.645495	0.027576			Snhg11	319317	0.767732	0.166124
Clec12a	232413	1.71408	0.0279202			Ighv1-15	629865	1.02233	0.166124
Gm4660		1.02594	0.0281002			Gm14604	---	-0.696984	0.166124
Gltscr2	68077	0.654066	0.0283892			Atp6v1d	73834	-0.684202	0.166124
Dusp2	13537	0.622349	0.0283949			Gm25896		0.959454	0.166124
Lilra6	18726	1.00336	0.0285362			Mfsd6	98682	0.430986	0.166124
Gm10693	675749	0.893646	0.0285369			Gm13782		0.343793	0.170198
Runx1	12394	0.656903	0.0286528			Prdx3	11757	-0.388578	0.170198
Cxcl13	55985	1.60215	0.0288427			Gm15724	---	-0.735322	0.174805
Ighv1-69	619833	0.918204	0.0291829			Figf	14205	0.407389	0.174805
Ly86	17084	1.14639	0.0292213			Dpp4	13482	-0.538725	0.174805
Ikbke	56489	1.11832	0.0292425			Mthfd1l	270685	0.30002	0.174805
Adgre1	13733	1.39721	0.0308593			H2-DMa	14998	0.418416	0.174805
Mir30d	387228	-0.486935	0.0308593			Gm23455		0.475618	0.174805
St6galnac3	20447	-0.591874	0.0315206			2610016A17Rik	100503074	0.92293	0.174805
Mt2	17750	0.735798	0.0316126			Nckap1l	105855	0.410049	0.174805
Rplp0	11837	0.345667	0.0316126			Gm9308		-0.598292	0.174805
Gm20004	100503998	1.08859	0.0316126			Pira6	18729	0.492399	0.174805
Ighv1-11	629859	0.865639	0.0316126			Gm19852	100503714	-0.94882	0.174805
Lst1	16988	2.71854	0.0316126			Gm26134		0.382079	0.174805
Rab3d	19340	0.405886	0.0316126			Bcl6b	12029	-0.332455	0.176734
Tmem123	71929	0.540979	0.0316732			Ppara	19013	0.31858	0.177367
Serpine1	18787	1.61127	0.0316732			Ankrd33b	67434	-0.314282	0.177606
Cd180	17079	1.34265	0.0318819			C130026I21Rik	620078	0.32625	0.177606
Frmd3	242506	0.691785	0.031969			Pdlim3	53318	0.534013	0.177792
Csf2rb	12983	1.30523	0.0324742			Gm26265		1.26265	0.177792
Lhfp	108927	0.614023	0.0325911			Tnfsf13b	24099	0.48831	0.177792
Lacc1	210808	0.705775	0.0325911			Ncf2	17970	0.305505	0.177792
Cadm1	54725	0.693262	0.0325977			Adra1b	11548	0.359657	0.177792
B4galt5	56336	0.642033	0.033054			Upf3b	68134	0.383701	0.177792
A630001G21Rik	319997	0.577943	0.033349			Gm19767	100503555	-0.675195	0.18051
Ren1	19701	-0.652335	0.0333907			Efhd2	27984	0.386787	0.182633
Spi1	20375	1.07443	0.0336884			Mir34b	723849	0.402694	0.182633
Fcgr3	14131	0.871963	0.0337285			A130040M12Rik	319269	0.436544	0.182633
Arrb2	216869	0.618572	0.0339881			Dock2	94176	0.311029	0.182633
Gimap3	83408	1.01976	0.0345732			Mvp	78388	0.282803	0.182633
Serpina3f	238393	0.968083	0.0356634			Gm11034		-0.700543	0.182633
Cd48	12506	2.28844	0.0357761			Arv1	68865	0.550305	0.182633
Igkv3-2	626583	1.48562	0.0364243			Gm15573		-0.47269	0.183159
Efhd2	27984	0.580288	0.0364243			Tspan17	74257	0.373069	0.183159
Csf2rb2	12984	1.36704	0.0364243			Bglap2	12097	0.952412	0.183159
LOC100861864	---	1.0982	0.0364243			A130040M12Rik	319269	0.5604	0.183159
Trib1	211770	0.68723	0.0364243			Gltscr2	68077	0.58045	0.183418
Tspo	12257	0.699169	0.0365256			Plk1	18817	-0.522779	0.183418
Mvb12a	73711	0.411526	0.0368396			Gm26219		0.414025	0.183899
Mpeg1	17476	1.87434	0.0368396			Ripk4	72388	0.478491	0.183899
Ighv1-70	638634	1.06611	0.0381118			Vps4a	116733	-0.305242	0.183899
Evi2a	14017	1.04728	0.0381126			Gm22602		1.77257	0.183899
Casp4	12363	1.28832	0.0381126			Cerk	223753	0.275024	0.183899
Cd300e	217306	1.87852	0.0390293			Gimap3	83408	0.467	0.183899
Ipo9	226432	-0.407534	0.0390293			Gm24931		-0.385384	0.183899
Pak1	18479	-0.629217	0.0390558			Rapsn	19400	0.329963	0.183899
Ighv1-62-1	668544	0.750809	0.0392472			Bglap3	12095	0.628631	0.183899
Spn	20737	0.764445	0.0397584			Fxyd5	18301	0.33594	0.183899
Casp12	12364	0.841081	0.0397845			Gm26497		0.930088	0.183899
Trf	22041	0.604622	0.0404803			Gm10600		1.17377	0.183899
C1qa	12259	1.20678	0.0406581			Gria3	53623	-0.609102	0.183899
Dusp6	67603	0.549417	0.040754			Ccl5	20304	0.405132	0.183899
Lgals1	16852	0.957855	0.040754			44621	66112	0.711164	0.185681
Gm22338		-0.392374	0.040754			H2-DMb2	15000	0.384778	0.185978
Gm19938	100503874	1.02297	0.040754			Rdh7	54150	-0.292844	0.185978
Cd300ld	217305	1.55243	0.040754			Lcp2	16822	0.411516	0.186032
Cd68	12514	1.58997	0.0409109			Ighv1-23	780884	1.28456	0.186032
Cybrd1	73649	0.504285	0.0409477			1190007I07Rik	544717	0.316792	0.186032
Svil	225115	0.452234	0.0409477			Sp110	109032	0.303629	0.187827
Mir7118	102465672	-0.436808	0.0409477			Stradb	227154	-0.327547	0.187827
S100a6	20200	1.03904	0.0415255			LOC100861887	---	-0.417054	0.187827
Bin2	668218	0.724373	0.0433628			Mia	12587	0.367617	0.187827
Mir30b	387226	-0.535899	0.0433628			Cpeb4	67579	-0.544635	0.189266
Slpi	20568	0.780944	0.0447202			Vsir	74048	0.331947	0.18952
Cry1	12952	-0.516576	0.0452041			Lonp2	66887	-0.301482	0.18952
Fam129a	63913	0.458577	0.04597			Aplnr	23796	-0.524307	0.190697
Cd84	12523	0.926916	0.0462137			Cadm1	54725	0.338808	0.190705
RP24-113D21.1	---	0.927197	0.0462401			Gtf3c3	98488	-0.463851	0.191269
Gm24272		0.561458	0.0468372			Chdh	218865	-0.316257	0.191269
Csf1	12977	0.529614	0.0468372			Cpb2	56373	-0.757292	0.191269
Stk10	20868	0.589712	0.0477228			Axl	26362	0.337492	0.193585
Fam111a	107373	0.790627	0.0483541			Calcr	12311	0.329762	0.194404
Ccl6	20305	1.22903	0.0485282			Rin2	74030	-0.331972	0.194404
Gm11598		0.58828	0.0490235			Nfib	18028	0.399758	0.194404
Gm20746	434624	0.806318	0.0498976			Hsd3b5	15496	-0.433906	0.195048
Tank	21353	0.636936	0.0507933			Cry2	12953	0.574369	0.197194
Rnf19b	75234	0.41186	0.0509801			Gm27552		0.438486	0.197194
Klhl32	212390	-0.49462	0.0509801			Gm27844		0.438486	0.197194
Sh3bp2	24055	0.414082	0.0510745			Fbxl16	214931	0.391818	0.197194
Rnh1	107702	0.354124	0.0513418			Ccdc141	545428	-0.444978	0.197194
4833438C02Rik	100503392	0.497046	0.0513698			Ireb2	64602	-0.790778	0.197194
Vrk1	22367	0.458202	0.0514804			9130008F23Rik	71583	0.528241	0.197194
Gm11710	100043123	0.894212	0.0514804			Acsl1	14081	-0.578257	0.197194
Wdr83os	414077	0.428504	0.0514804			Gm26881		0.312093	0.197194
Pilrb1	170741	0.645215	0.0517919			Tmem89	69384	-0.360112	0.197194
Wfdc17	100034251	1.36884	0.052437			Endou	19011	0.397964	0.197194
Gm24959		1.02452	0.052437			Gm13502	207933	-0.913024	0.197194
Ptafr	19204	1.11795	0.0533129			Mir6937	102465980	0.47988	0.197194
Cd300a	217303	0.832746	0.0533436			Gm27011		0.66673	0.197194
Gabrb1	14400	0.689388	0.0545051			1700056E22Rik	73363	0.462638	0.198565
Apobec1	11810	1.30211	0.055315			Sla	20491	0.320057	0.198565
Psmb9	16912	0.51826	0.0558308			Gm11709	629970	0.700209	0.198565
Slc46a3	71706	0.725359	0.0559071			Gm14734	---	-0.813722	0.198565
Nfkbib	18036	0.389644	0.0563034			Gm14654		-0.748847	0.198565
H2-Aa	14960	1.04068	0.0563034			Gm26217		-0.525232	0.198565
Gm8730		0.464145	0.0563034			Lyz2	17105	1.06169	0.198565
Mir692-1	751529	0.814581	0.0563034			Tagap	72536	0.349204	0.198565
Cyp4f37	677156	0.354657	0.0573794			Gper1	76854	0.403226	0.198565
Gch1	14528	0.597768	0.0582558			Slc25a15	18408	-0.329193	0.198787
Ctnnal1	54366	-0.547179	0.0582558
Gm4955	240921	0.579418	0.058518
Ubash3b	72828	0.479236	0.0591347
H2-T22	15039	0.413274	0.0596799
Gm15453	100043257	0.534542	0.05989
Ighv1-5	668469	1.21101	0.0602699
Sp110	109032	0.349828	0.0602699
Sh3bgrl3	73723	0.69878	0.0602699
Enpep	13809	-0.778749	0.0614716
I830077J02Rik	433638	0.855493	0.0614716
Gm11034		-0.534902	0.0618277
Sele	20339	2.60138	0.0623747
Msr1	20288	0.807102	0.0625517
Ltb	16994	0.625227	0.0626471
Pla2g15	192654	0.477293	0.0631242
S100a9	20202	1.30264	0.0640401
Taok3	330177	0.346456	0.06421
Clec2d	93694	0.542393	0.0651524
Mir6983	102466212	1.66118	0.0651524
Tgif1	21815	0.579576	0.0660538
Gm13710	672763	0.56584	0.0660538
Neurl3	214854	1.22457	0.0660538
Atox1	11927	0.533729	0.0660538
Slc15a3	65221	0.948194	0.0660953
Vcam1	22329	1.58103	0.0661448
Apoe	11816	0.490175	0.0664905
Camkk2	207565	0.498272	0.0667165
Slc9a9	331004	0.541097	0.0668869
Cyp4f16	70101	0.477882	0.0668869
Acp2	11432	0.610799	0.066888
AF251705	140497	0.909659	0.0672027
Laptm5	16792	1.03545	0.0676178
Gm26951	---	0.376379	0.067654
Ifitm2	80876	0.45954	0.0677332
Fermt3	108101	0.51246	0.067764
Glcci1	170772	-0.644953	0.067764
Nrep	27528	-0.476577	0.067764
Ncam1	17967	-0.564458	0.067764
Gm17428		-0.659619	0.067764
AW112010	107350	1.97913	0.067764
Tubb2b	73710	-0.620165	0.06835
Sfxn3	94280	0.404721	0.06835
Gm13015		0.365557	0.06835
Gngt2	14710	0.701836	0.06835
H2-M3	14991	0.725142	0.06835
Hscb	100900	0.482344	0.06835
Smtnl1	68678	-0.388149	0.06835
Pfn3	75477	-0.448824	0.06835
Pcgf5	76073	0.524495	0.06835
Ifi204	15951	0.997795	0.06835
Rplp0-ps1	668300	0.446027	0.06835
Rasa4	54153	0.46353	0.06835
Abcd1	11666	0.397909	0.06835
Lctl	235435	-0.708366	0.06835
Gm20645	---	1.45888	0.06835
Mgat5b	268510	-0.99676	0.06835
Tox	252838	0.495083	0.06835
Tmem192	73067	0.405316	0.06835
Ctsc	13032	1.21745	0.06835
Adam22	11496	0.458661	0.06835
Lyz2	17105	2.02652	0.06835
Csf3r	12986	0.557638	0.06835
Spata24	71242	0.431097	0.06835
Serpina1b	20701	0.910952	0.06835
H2-DMb1	14999	0.635633	0.0685406
Slfn2	20556	1.11785	0.0687198
Irf8	15900	0.521333	0.0688206
Setbp1	240427	0.540817	0.0692357
Ms4a7	109225	2.59613	0.069236
Ccnjl	380694	-0.590894	0.069236
Zyx	22793	0.468651	0.0693701
Prkcb	18751	0.703027	0.0696848
Alpk1	71481	0.575054	0.0696848
Cacna1c	12288	-0.327704	0.0711706
H1fnt	70069	-0.336361	0.0724245
Dock8	76088	0.454036	0.0738172
A530040E14Rik	621875	0.362167	0.0742971
Fcgrt	14132	0.403701	0.0745885
Hp	15439	1.49345	0.0754158
Gnai1	14677	0.458751	0.0754158
Cfp	18636	0.661252	0.0762424
Gm26119		-0.39893	0.0762424
Cln3	12752	0.341371	0.0762424
Gba	14466	0.455759	0.0767416
Gm15590		0.763035	0.0773737
Gpx4	625249	0.40855	0.0778153
Hmgn2l6	633596	-0.420743	0.0782274
Hcls1	15163	0.834418	0.0782274
Fam49a	76820	0.706274	0.0782274
Htra2	64704	0.410552	0.0787049
Klhl6	239743	0.655967	0.0787049
Aif1	11629	0.954653	0.0798659
Nfkb2	18034	0.468113	0.080883
Fras1	231470	-0.571862	0.082335
Vmp1	75909	0.591952	0.0823706
Scel	64929	0.485873	0.0828378
Gm19765	100503552	0.953669	0.0829406
Spats2l	67198	-0.475524	0.0830412
Gm13846		-0.386087	0.0837264
Mir6995	102466782	-0.435479	0.0837264
Ncf2	17970	0.494454	0.0837264
Gm13063		-0.360918	0.0841567
Lrrc25	211228	0.550937	0.0850667
Mir7070	102465648	-0.374668	0.0856361
Cyp1b1	13078	1.07939	0.0862697
Ccdc115	69668	0.405508	0.0862697
Celf2	14007	0.502442	0.0862697
Noct	12457	0.52347	0.0865817
Fam49b	223601	0.572694	0.0866825
Cd83	12522	0.890439	0.0866956
Rnf149	67702	0.726973	0.0867299
Cp	12870	1.04686	0.0867299
Ly9	17085	0.825078	0.0888649
Gm1153	382364	-0.51453	0.0888649
Snx10	71982	0.60476	0.0888649
Lyz1	17110	1.52535	0.0888649
Rmnd5a	68477	-0.462936	0.0898149
Gm19422	100502869	-0.448541	0.0898149
Lrrc49	102747	-0.4333	0.0898149
Gm23119		0.68322	0.0899986
Abcb1a	18671	0.993766	0.0902452
Sirpa	19261	0.383253	0.0902452
Rad21	19357	-0.634418	0.0906443
Gm20386		1.0525	0.0912344
Serpine2	20720	0.716751	0.0912344
Emp3	13732	0.593797	0.0912344
Rab29	226422	0.356786	0.0912344
Ccl19	24047	0.644402	0.0912344
Gm11594		1.03301	0.0912344
Jam3	83964	0.584867	0.0920132
Dennd1c	70785	0.575037	0.0926833
Rasgrp4	233046	0.36511	0.0952686
Npl	74091	-0.989634	0.0955885
Nadk	192185	0.328843	0.0965217
n-R5-8s1		-0.480876	0.0971945
Ptpre	19267	0.698874	0.0971945
Trim30a	20128	0.627937	0.0972795
C1qc	12262	0.793633	0.0972795
Irak2	108960	0.43544	0.0972795
Sort1	20661	0.300643	0.0972795
Qsox1	104009	0.431908	0.0975106
Sp140	434484	0.544155	0.0975106
Gm19680		0.33941	0.0975106
Pdia4	12304	-0.571701	0.0976197
Rap1gap2	380711	0.452945	0.0976864
Vstm4	320736	-0.47865	0.0976864
Epb41l5	226352	-0.537739	0.0976864
Npas2	18143	-1.74051	0.0976864
Rgs6	50779	-0.510343	0.0976864
Selplg	20345	0.454797	0.0978474
Gm2619	100040135	0.689915	0.0978474
Rps8-ps4		0.342214	0.0980394
Gm15538		-0.395672	0.0981959
Naaa	67111	0.451753	0.098595
Ctsb	13030	0.54655	0.100181
Krt80	74127	0.595352	0.100501
Pnkd	56695	0.435593	0.100501
Gm4242	100043120	0.498795	0.100581
Clec7a	56644	2.17413	0.101158
Skap2	54353	0.424415	0.101158
Gm11192		-0.438568	0.101158
Prkcd	18753	0.680892	0.101803
Gm17402		-0.540065	0.103992
Ier5l	72500	0.561064	0.104396
Stmn1-rs1	111186	-0.452056	0.104418
Arhgdib	11857	0.561684	0.104459
Unc93b1	54445	0.603111	0.104523
Sh3bgrl2	212531	-0.385988	0.105518
Gm17606		-0.505499	0.105518
Gm6706		-0.43607	0.106943
Gm22637	---	-0.777005	0.106967
Adcy7	11513	0.54827	0.107146
Mnda	381308	0.913473	0.107243
Pdlim1	54132	1.04577	0.108145
Nt5c	50773	0.410121	0.108145
Rps9	76846	0.356547	0.108145
Stk26	70415	-0.395237	0.108145
Gm4799		0.282225	0.109628
Bola2	66162	0.44141	0.109853
Ighm	16019	1.49393	0.109853
Cxcl2	20310	1.0216	0.109853
Gm5637	434782	0.577	0.109853
Gmfg	63986	0.560117	0.109853
Gm17111		-0.375413	0.110871
Gm10115	791270	1.06713	0.1109
Rnase6	78416	1.08498	0.1109
Ccl19	24047	0.627077	0.1109
Gm19474	100502960	0.427621	0.1109
Gm11360		-0.352014	0.1109
Arl5c	217151	0.743417	0.1109
Cx3cl1	20312	0.771298	0.111092
Tlr2	24088	0.569928	0.111166
Rps10-ps1		0.446364	0.111522
Arhgap4	171207	0.472326	0.111998
Selm	114679	0.5077	0.111998
Rasa3	19414	0.53814	0.112236
C130026I21Rik	620078	0.502697	0.112251
Cpne7	102278	0.907913	0.112441
Itgb3	16416	0.671484	0.114042
Traf1	22029	0.703696	0.114042
Ttc39b	69863	0.362128	0.114358
Cd47	16423	0.378101	0.114358
Cxcl1	14825	0.620316	0.114598
Rpl12	269261	0.32738	0.114598
F2rl1	14063	-0.435461	0.115724
Nfam1	74039	0.704293	0.115724
Gm7879		0.651239	0.116041
H2-Q5	15016	0.382879	0.116265
Fam213b	66469	0.539521	0.116265
Nr4a1	15370	1.56319	0.116265
Gm9895	100503337	-0.2799	0.116814
Sorcs1	58178	0.347516	0.116814
Mob3b	214944	0.392387	0.116814
Loxl2	94352	-0.540388	0.116814
Golim4	73124	-0.570432	0.116814
Gm24098		0.597698	0.116814
Gm25381		0.597698	0.116814
Schip1	30953	-0.291326	0.116814
Cd52	23833	0.774422	0.116814
Gm6085		0.462333	0.116847
Atp13a3	224088	-0.542631	0.116847
Tmem173	72512	0.719547	0.116875
Rpl3-ps1	100043000	0.33504	0.118357
Dusp15	252864	-0.637901	0.118477
Cryga	12964	-0.334747	0.120113
Dffb	13368	-0.322778	0.120714
Slc8b1	170756	0.498147	0.121256
Ifngr2	15980	0.488407	0.122292
Gas7	14457	-0.499996	0.122714
Chrac1	93696	0.392606	0.122714
Tlr7	170743	0.839997	0.123172
Gm11478		0.311005	0.123172
Gm22751		0.67816	0.123276
Mir30a	387225	-0.727421	0.124247
Thsd7a	330267	-0.730989	0.124361
Rarb	218772	-0.490854	0.124892
Ifitm1	68713	0.540358	0.124944
Lbx2	16815	0.41297	0.125947
Ccl2	20296	1.54022	0.126255
Gm25595		0.560236	0.126634
Oxsr1	108737	-0.393898	0.126634
Tuft1	22156	-0.285983	0.126634
Arhgap39	223666	0.289554	0.128176
Tgfb1	21803	0.498577	0.128332
Bmp3	110075	-0.323587	0.129594
Tspan4	64540	0.57895	0.129663
C1ra	50909	0.471592	0.130655
Krt7	110310	-0.406088	0.13117
Npm3	18150	0.406033	0.131207
AI662270	100043636	0.655122	0.131426
Arvcf	11877	-0.431418	0.131528
Gm22311		-0.323418	0.131871
Plekho2	102595	0.579877	0.132171
Car13	71934	-0.356043	0.132171
Arpc1b	11867	0.518838	0.132171
Tmem219	68742	0.36726	0.132171
Nfkbie	18037	0.569632	0.132171
Parvg	64099	0.44718	0.132171
Gm12626		-0.294642	0.132171
Hexa	15211	0.482227	0.132171
Cklf	75458	0.406645	0.132171
LOC100861894	---	0.638933	0.132877
Nrp2	18187	0.568084	0.132989
Jchain	16069	1.06348	0.133034
Gm9392	668838	0.579558	0.133273
Pydc4	623121	0.38358	0.13339
Gm12407	100039789	0.505494	0.13339
Gm15961		-0.627981	0.133808
Lgalsl	216551	-0.607942	0.133808
Mannr	102636083	0.660124	0.13441
Npr3	18162	-0.555467	0.13441
Plac8	231507	1.00131	0.135557
Zfp229	381067	-0.315726	0.135976
Snora73b	100306945	0.450423	0.136541
Gm12443		-0.350881	0.136541
Nuak1	77976	0.454985	0.136541
Lgals1-ps1	674152	-0.427404	0.136541
Rpl18-ps1	667100	0.332653	0.136541
Edn1	13614	0.733557	0.136541
P3h4	66180	0.323671	0.136541
B3galt2	26878	-0.457507	0.137732
Gm9625		0.389752	0.137732
Gm10516	100038712	-0.245533	0.137732
Tap1	21354	0.479911	0.137732
Dctd	320685	-0.391491	0.138736
Fxyd6	59095	-0.578757	0.139352
Gm4919		0.610599	0.139352
Gm7079		0.513804	0.139352
Gm25992		0.587952	0.139352
Nebl	74103	-0.324206	0.139352
Ppfibp2	19024	-0.373429	0.139352
Rpl18a	76808	0.281392	0.139937
Nsun3	106338	0.267716	0.140567
Man2b1	17159	0.521224	0.140567
Rps6ka1	20111	0.310701	0.141246
Mocos	68591	0.33795	0.141246
Gm20627		-0.785982	0.141246
Abhd12	76192	0.308519	0.141246
Clock	12753	-0.43987	0.141669
E330009J07Rik	243780	-0.654319	0.141669
Myh11	17880	-0.325157	0.143694
Gm15358		-0.449422	0.144225
Ccl19	24047	0.578775	0.144288
Tlr1	21897	1.00317	0.144354
Gm20463		-0.408534	0.14483
Grm4	268934	-0.370893	0.145015
Parl	381038	0.298875	0.146404
Lyn	17096	0.707632	0.146634
Hn1	15374	0.420238	0.146744
Nrd1	230598	-0.283739	0.146923
Gm26510		0.547728	0.147547
Dclre1c	227525	0.298649	0.147547
Rab3il1	74760	-0.397068	0.147547
Krtcap2	66059	0.312712	0.147547
Dnm1	13429	0.346046	0.147547
Enox1	239188	-0.286671	0.147865
Sp110	109032	0.354788	0.148074
Gm13401		-0.670966	0.148104
Col18a1	12822	-0.42102	0.148224
Blmh	104184	-0.388204	0.148224
Mir1962	100316818	0.596785	0.150176
Gnb2l1	14694	0.241614	0.150176
Lyst	17101	0.447555	0.150291
Mir6915	102465979	-0.449128	0.150615
Gm1587	380920	-0.24907	0.150615
Slc15a4	100561	0.375106	0.150925
Pycard	66824	0.341602	0.15126
Zc3h6	78751	0.532657	0.15126
Rbm3	19652	0.459433	0.151508
Lsp1	16985	0.488655	0.151633
BC018473	193217	1.24891	0.151633
Jam2	67374	0.775494	0.151633
Gm17541		0.267504	0.151633
Mir8103	102465893	-0.521786	0.15172
Gm14944	---	-0.644797	0.152221
Inpp5d	16331	0.562409	0.152799
Tbc1d9	71310	0.347391	0.153005
Pnpla7	241274	0.342507	0.153005
Sptb	20741	-0.326713	0.153005
Creg2	263764	0.400791	0.153201
4631405J19Rik	433456	-0.389065	0.153479
H2-T10	15024	0.375552	0.154475
Tppp	72948	-0.372242	0.154959
Cd37	12493	0.564078	0.154959
H13	14950	0.242211	0.154959
Cyba	13057	0.883384	0.155485
Syde2	214804	-0.540992	0.155485
Dapp1	26377	0.486465	0.155616
Tmem51	214359	0.338435	0.155616
Tbpl1	237336	0.41231	0.155808
Tmsb4x	19241	0.343353	0.156449
AI413582	106672	0.261982	0.156449
Spsb2	14794	0.289761	0.156449
Gm11747	100126224	-0.469143	0.156993
D930015E06Rik	229473	0.280793	0.157147
Gm11425	668706	0.51013	0.157147
AA666905	100504672	-0.444459	0.157721
Mir669f		-0.305605	0.157983
Fam96b	68523	0.277414	0.157983
Emc9	85308	0.337669	0.158406
Nrip2	60345	-0.258262	0.158406
Gm5899		-0.354827	0.158975
Ppp1r14b	18938	0.44747	0.159404
Cap1	12331	0.257007	0.159637
4921504A21Rik	70832	-0.30606	0.160127
Dynll2	68097	-0.394484	0.160127
Tinf2	28113	0.239932	0.162177
Gm15675		0.394918	0.162464
Vti1a	53611	0.32548	0.162464
Nup107	103468	-0.237235	0.162464
Nol3	78688	0.348984	0.16289
Ppp1r14d	72112	-0.324524	0.163093
Tgm2	21817	0.429531	0.163451
Ifi27l2a	76933	0.724809	0.163633
Rab8b	235442	0.443162	0.164279
Rcor3	214742	0.46769	0.164664
LOC100861648	---	-0.450492	0.1648
Bmp2	12156	0.475592	0.1648
H19	14955	-0.349957	0.1648
Gm13681		-0.435163	0.166346
Gm15772	100034726	0.510487	0.167005
Gm11465		-0.324255	0.167005
Gm20186	100504344	0.738053	0.167005
Tm6sf1	107769	0.693462	0.167499
Ighv5-9	544896	0.811405	0.167759
Gm5866		-0.302527	0.168524
Ighv1-56	382695	0.543275	0.168809
Slc25a43	194744	0.432562	0.169046
Ifitm3	66141	0.663494	0.169192
A130040M12Rik	319269	0.701094	0.169206
Ar	11835	0.940937	0.169317
Rpsa-ps10		0.339132	0.170241
Camk2d	108058	0.262048	0.170241
Ahr	11622	0.293439	0.170241
Zfp703	353310	0.419337	0.170241
Hrc	15464	-0.340877	0.170686
Snord123	66835	0.848293	0.171365
Gm10181		-0.613806	0.171976
Mir7221	102466819	-0.608473	0.171976
Tigd2	68140	0.492669	0.171976
Snord13	100217422	1.76832	0.171977
Traj57	100124295	-0.665872	0.171995
Cd248	70445	0.782345	0.172703
Gm20620		0.531412	0.172954
Dpp4	13482	-0.752551	0.172954
Capg	12332	0.431238	0.172954
Wdfy4	545030	0.45072	0.172954
Gm15539		-0.619545	0.172954
Gm11724		-0.394727	0.172954
Hfe	15216	0.373282	0.172954
Gm8709	667572	-0.355676	0.172954
Grn	14824	0.372941	0.172954
H2-Ea-ps	100504404	0.961925	0.172954
Nr1h3	22259	0.389976	0.172954
Irak4	266632	0.39002	0.172954
Acot9	56360	0.436384	0.172954
Hmox1	15368	0.400468	0.172954
1600027J07Rik	69794	-0.278883	0.172954
Tceb2	67673	0.430594	0.173898
Lsm14b	241846	-0.317434	0.173898
Scimp	327957	0.52455	0.173986
Syk	20963	0.695508	0.174087
Gm11361		0.299987	0.17464
Gm23694		-0.354265	0.175362
Hmga2-ps1	15365	0.46335	0.175844
S100a4	20198	0.914578	0.175844
Gatsl3	71962	0.570231	0.175844
Mir24-2	723960	0.384877	0.175844
Gm27722		-0.375577	0.175844
Gm9525	671242	-0.407598	0.17623
Rpl28-ps1	100042670	0.421216	0.176949
Sh3bp1	20401	0.396456	0.177099
Psmb10	19171	0.595857	0.178761
Il1rl2	107527	0.527376	0.17882
Gm12097		-0.54596	0.179175
Ctsl	13039	-0.336798	0.179197
Gm6607	625603	0.427834	0.179197
Hipk3	15259	-0.346155	0.179197
Gm10855	100038708	0.694634	0.179197
Rgs19	56470	0.386921	0.179384
Gm12151		0.455404	0.179412
Syt9	60510	-0.458031	0.179412
Gm14165		0.406664	0.179412
Nrros	224109	0.46178	0.179412
Zmynd15	574428	0.285063	0.179412
Gusb	110006	0.34576	0.179412
Pop1	67724	-0.24049	0.179412
Gm10051	100039731	0.397069	0.179412
Lsm4	50783	0.353474	0.179412
Brms1l	52592	-0.527173	0.179412
Zfp36	22695	0.92049	0.179412
Slc18a2	214084	-0.281594	0.179412
Ssh2	237860	0.337869	0.179412
Psmg4	69666	0.449966	0.179412
Slamf9	98365	0.582332	0.180588
Pltp	18830	0.3695	0.181159
Il2rg	16186	0.570123	0.181159
Kalrn	545156	0.454379	0.181792
Rpsa-ps9	665412	0.405332	0.183348
Gm15755		-0.398607	0.186208
Gm11539		0.382547	0.186208
Snord13	100217422	1.78544	0.186208
Rhog	56212	0.620504	0.186208
Nars2	244141	-0.624647	0.186208
Arsi	545260	-0.491271	0.186208
Commd5	66398	0.373894	0.186208
Snord65	100217444	0.519538	0.186409
Mir8102	102466256	-0.555231	0.186409
Rpl32	19951	0.411631	0.186599
Mir3472		-0.293663	0.18709
Mir3472	100499526	-0.293663	0.18709
Gm13192	100040426	0.421776	0.187541
Zc3h14	75553	-0.311246	0.187917
Gm25145		-0.384497	0.188407
Tek	21687	-0.41194	0.188973
Ear1	13586	0.484879	0.188973
Lncpint	232685	0.542079	0.189338
H2-L	14980	0.3408	0.189514
Cdk4	12567	0.324539	0.191586
Galc	14420	-0.516405	0.19219
Ccr2	12772	0.898767	0.19219
Otub1	107260	0.279266	0.19219
44815	52398	-0.327796	0.19219
Pfn1	18643	0.305767	0.19219
Pydc3	100033459	0.376697	0.19219
Ap1s2	108012	0.389578	0.19219
Cd36	12491	0.840107	0.19219
Arhgap9	216445	0.383049	0.19219
Tnip1	57783	0.386636	0.19219
Cacna2d2	56808	-0.885638	0.19219
Gm10059	100503585	0.490756	0.19219
Chil1	12654	0.823581	0.19219
Tspan5	56224	-0.396711	0.19219
D230017M19Rik		-0.306435	0.19219
Rps10	67097	0.346486	0.192391
Trpt1	107328	0.245645	0.194076
Gm20120	100504223	0.462106	0.194076
BC031361	414072	-0.395844	0.194452
Gm536	224098	-0.359418	0.194452
Gm19279	100502606	0.657213	0.194452
Ighv1-14	629863	0.967862	0.194452
Gm6291		-0.319033	0.19464
Gm9843		0.382797	0.195317
Nr1d1	217166	1.18591	0.195853
Micall2	231830	0.415063	0.195853
Rps29	20090	0.364383	0.196387
Pisd-ps3	66776	0.409661	0.196387
Trav9d-2	328482	-0.286888	0.196387
Arpc4	68089	0.276815	0.196616
Gm14323		0.310329	0.196616
Nfkbid	243910	0.377151	0.197798
Gm25357		1.5122	0.198301
Ppp1r14a	68458	0.530983	0.199252
Lrrc1	214345	-0.494777	0.199551
Gm24544		-0.337485	0.199551
Anxa4	11746	-0.296701	0.199972
Frem2	242022	-0.361397	0.199972

## Sheet: R27 AGN vs CTL
Glomerulus						TI
geneSymbol	geneEntrezID	log2FoldChange	padj			geneSymbol	geneEntrezID	log2FoldChange	padj
Htr1b	15551	1.79284	8.09581e-05			Cyp2d12	380997	2.08802	0.00015058
Postn	50706	-1.74066	0.0166727			Kit	16590	0.982723	0.00015058
Serpine2	20720	1.11687	0.0166727			Gm13487		-0.820236	0.000882386
Dusp6	67603	0.722481	0.0166727			Plekhb1	27276	0.702073	0.00130146
Svep1	64817	1.00954	0.0166727			Figf	14205	0.7342	0.00130146
Gpc3	14734	0.904485	0.0166727			Cd74	16149	0.841627	0.00130146
Slfn3	20557	-0.510615	0.0166727			Clcnka	12733	0.586014	0.00130146
Lrp1	16971	0.927971	0.0166727			Gm13212	433801	-0.537038	0.00130146
Chst15	77590	0.765509	0.0166727			Speer8-ps1	74062	1.32408	0.00130146
H2-Q8	15019	0.632077	0.0166727			Paqr5	74090	0.558685	0.00130146
LOC100862212	---	-0.713537	0.0166727			Slc12a3	20497	0.766896	0.00130146
Tbc1d9	71310	0.553371	0.0166727			Gm8116	666456	-0.47476	0.00130146
Uchl1	22223	0.632969	0.0166727			Aldh1a1	11668	0.708009	0.00130146
Psap	19156	0.606467	0.0166727			Gtpbp1	14904	0.487689	0.00148425
Tox	252838	0.651364	0.0166727			Cnnm2	94219	0.629786	0.00148425
C1s1	50908	0.714012	0.0166727			Plxnb2	140570	0.501613	0.00153812
Thbs1	21825	0.883028	0.0166727			Napa	108124	0.483986	0.00161622
H2-K1	14972	0.61879	0.0174966			Ptk2b	19229	0.572278	0.00161622
H2-Q5	15016	0.550859	0.0183062			Rela	19697	0.518536	0.00161622
H2-Ab1	14961	0.981211	0.0185169			Gm10139		-0.583881	0.00161622
Cp	12870	1.38723	0.0185169			Rnf186	66825	0.641801	0.00161622
H2-L	14980	0.551048	0.0185169			Cyp4b1	13120	1.31844	0.00161622
Zyx	22793	0.593457	0.0185169			Ly6e	17069	0.619941	0.00169131
Cep83	77048	-0.534347	0.0189304			Hcfc1	15161	0.550028	0.00169131
Trp53i11	277414	0.984124	0.0195671			Cluh	74148	0.623439	0.00169131
Akap12	83397	0.581012	0.0195671			Usp22	216825	0.569369	0.00169131
Cd74	16149	1.37711	0.0199677			Grn	14824	0.467326	0.00183114
Alox5ap	11690	0.883232	0.0200498			Tmem94	71947	0.408375	0.00195539
mt-Te		-0.811325	0.0200498			Sorl1	20660	0.471383	0.0021144
Angpt2	11601	0.74627	0.0200498			Gm14392		-0.716887	0.0021144
Apln	30878	2.69184	0.0200498			Cpt1a	12894	0.609519	0.00212742
Mmp11	17385	0.658273	0.0200498			Zmiz1	328365	0.451614	0.00212742
4930453N24Rik	67609	-0.440232	0.0200498			Bckdk	12041	0.545706	0.00226363
Cxcl13	55985	1.63252	0.0200498			Wdtc1	230796	0.577634	0.00226363
Ngf	18049	0.975429	0.0200498			Insr	16337	0.455373	0.00226363
Bcl6	12053	0.488459	0.0200498			BC026600	414070	-0.590581	0.00241658
Gm5866		0.446913	0.0200498			Ndrg2	29811	0.648313	0.00250799
Csrp1	13007	0.614241	0.0203057			Gm27742		1.34287	0.00263725
Pla2g15	192654	0.547534	0.0223066			Sirt2	64383	0.467562	0.002808
Gm6485		0.554274	0.0231704			Smc4	70099	-0.52127	0.00285686
Mir30b	387226	-0.570983	0.0232299			Efhd1	98363	0.601873	0.00285686
Mt2	17750	0.735291	0.0235856			Syngr2	20973	0.405643	0.00285686
H2-T22	15039	0.461936	0.0236269			Akt2-ps	111116	0.68423	0.00285686
Epha6	13840	0.889823	0.0243387			Gprc5c	70355	0.426497	0.00285686
Tnc	21923	0.723332	0.0249418			Xab2	67439	0.391987	0.00286283
Cdk6	12571	0.757837	0.025125			Cep85l	100038725	-0.503855	0.00286283
P2ry1	18441	-0.851217	0.0275959			Sdc4	20971	0.509704	0.00286283
Fhod1	234686	0.500039	0.0279992			Zdhhc1	70796	0.473447	0.00286283
Lmf2	105847	0.546848	0.0288134			Mrpl32	75398	-0.516036	0.00287756
Fam160a1	229488	0.368974	0.0288134			Gm9755		0.768714	0.00288583
Nxpe3	385658	-0.42076	0.0288134			Gm15664		0.544475	0.00288583
Capzb	12345	0.364067	0.0288134			Sirpa	19261	0.664665	0.00288583
Nrxn3	18191	0.678898	0.0288134			Serinc2	230779	0.558805	0.00295504
Gabrb1	14400	0.727355	0.0288134			Cyp4b1-ps1	100418216	1.18433	0.00295504
Mir1906-1	100316809	0.538448	0.0290787			Myo15b	217328	0.368119	0.00325635
Zfp654	72020	-0.965809	0.0292773			Fgg	99571	1.36455	0.00346012
Pltp	18830	0.517434	0.0292773			Ambra1	228361	0.421996	0.00347855
C1s2	317677	0.600391	0.0292773			Gm15446	100642166	-0.593615	0.00367043
Zfp125		-0.801232	0.0299918			Cyp2d34	223706	0.59509	0.00368201
Pdgfrb	18596	0.839875	0.0299918			Gm11644		-0.917162	0.00374065
Ndn	17984	-0.824923	0.0299918			Gpc3	14734	0.815546	0.00374065
Tgfb1	21803	0.623986	0.0299918			Cotl1	72042	0.470047	0.00380162
Slc23a2	54338	0.463024	0.0299918			Zc3h7b	20286	0.414151	0.00384734
Xdh	22436	0.880506	0.0299918			Ap3d1	11776	0.445002	0.00388344
Gm17530	---	-1.05798	0.0299918			Gm14393	664987	-0.820759	0.00395144
Sirpa	19261	0.439754	0.030262			Prom2	192212	0.478584	0.00395144
Ergic1	67458	0.490103	0.0304812			5730507C01Rik	236366	-0.396758	0.0040059
Cd9	12527	0.369892	0.0308995			Fbp2	14120	0.741322	0.0040059
Cxx1b	553127	0.589315	0.0317519			Zfp934	77117	-0.542076	0.0040059
Bre	107976	0.397208	0.031973			Gm11009		-0.694877	0.0040059
Pld4	104759	0.981129	0.0320461			Ulk1	22241	0.467448	0.00401723
Cldn34c1	73061	-0.407247	0.0334885			Gm3531		0.393054	0.00401723
C3	12266	0.885378	0.0338702			Tmed4	103694	0.524526	0.00401723
St5	76954	0.432229	0.0339341			Ntn4	57764	0.419972	0.00401723
Gm15079		1.14755	0.0339341			Arl6ip5	65106	0.603025	0.00416746
Osmr	18414	0.877893	0.0339341			Pttg1ip	108705	0.507404	0.00416746
Jag1	16449	0.473725	0.0339341			Gns	75612	0.543045	0.00416746
Naaa	67111	0.513426	0.0339341			Gm13904		0.416837	0.00416746
Sema6b	20359	0.601745	0.0339341			Pla2g15	192654	0.472221	0.00416746
Smad1	17125	0.550722	0.0339341			Sult5a1	57429	0.718594	0.00416746
Icosl	50723	0.474927	0.0339341			Pvrl1	58235	0.812166	0.00416746
Dock8	76088	0.482547	0.0339341			Rnpc3	67225	-0.3496	0.00419581
Mcam	84004	0.772449	0.0339341			Gaa	14387	0.454282	0.00422804
Tmed10	68581	0.406143	0.0339341			Ndn	17984	-1.11891	0.00422804
Gm22755		-1.16542	0.0343865			Ubald1	207740	0.382004	0.00422804
Gm14584		-0.505386	0.0343865			AU041133	216177	-0.538393	0.00422804
Chml	12663	-0.769226	0.0343865			Speer4cos	75858	1.00312	0.00422804
Trf	22041	0.566362	0.0343865			Cyp2d41-ps	271300	0.640473	0.00422804
Pisd	320951	0.417408	0.0346055			Tmem47	192216	-0.375652	0.00422804
Gm13669		0.63635	0.0346082			Gm1976	100038746	-0.360277	0.00422804
Sorcs1	58178	0.404427	0.0346516			Clcnkb	56365	0.550955	0.00422804
Bmp2	12156	0.604401	0.035039			Top3b	21976	0.505012	0.00422804
Ret	19713	0.702195	0.0354807			Zfp36l1-ps	100417737	0.58849	0.00422804
Mir29b-1	387223	0.541956	0.0354807			Rnps1	19826	0.400042	0.00422804
Ank	11732	0.694576	0.0354807			Zfp935	71508	-0.507122	0.00442611
H2-T10	15024	0.46603	0.0354807			Mndal	100040462	-0.536179	0.00447669
Adm	11535	1.10614	0.036189			Pigt	78928	0.460267	0.00447669
Actb	11461	0.398882	0.036189			Mapk13	26415	0.491559	0.00451617
Pisd-ps3	66776	0.542491	0.0364827			Fam92a	68099	-0.382263	0.00451617
Agtr1a	11607	0.47167	0.0364827			Trmt112	67674	0.448748	0.00451617
Ypel2	77864	0.45479	0.0364827			Scap	235623	0.399906	0.00451617
Adamts1	11504	0.696106	0.0364827			Gm21847		1.09732	0.00451617
Arhgap20	244867	0.953448	0.0364827			Anxa11	11744	0.453262	0.00451617
Gm6180		0.43023	0.0367773			Adgrg1	14766	0.487027	0.00451617
Gm10254		0.423191	0.0367773			Mapk3	26417	0.570982	0.00451617
Gm6821		0.491373	0.0367773			Slc4a1	20533	0.670048	0.00451617
Aldh1a2	19378	0.87549	0.0367773			4930522L14Rik	100041734	-0.609482	0.00451617
Cacng7	81904	0.637028	0.0367773			Ptprf	19268	0.373893	0.00451617
Otub1	107260	0.363316	0.0367773			Cdh1	12550	0.620721	0.00451617
Pisd-ps1	236604	0.46384	0.0380054			Psap	19156	0.491483	0.00451617
Gpc6	23888	0.319717	0.0380054			4930469K13Rik		-0.901955	0.00451617
Rhbdd1	76867	0.409467	0.0380783			Dpf2	19708	0.434407	0.00451617
Zcchc11	230594	-0.324518	0.0383884			N4bp1	80750	0.458717	0.00451617
Schip1	30953	-0.32808	0.0383884			AI317395	215929	0.550227	0.00451617
Ntrk3	18213	0.688621	0.0383884			Clu	12759	0.630555	0.00451617
H2-Eb1	14969	1.02184	0.0383884			Carm1	59035	0.368992	0.00451617
Dchs1	233651	0.576333	0.0383884			Pisd-ps3	66776	0.472984	0.00451617
Ttc39b	69863	0.402576	0.0383884			Man2b2	17160	0.503352	0.00451617
Zfp326	54367	-0.327886	0.0383884			Sap130	269003	0.457074	0.00451617
Nebl	74103	-0.378889	0.0383884			C2cd2l	71764	0.427344	0.00451617
Tnfaip1	21927	0.488435	0.0383884			Zfp932	69504	-0.59713	0.00451617
Guf1	231279	-0.472578	0.0383884			Asb15	78910	0.617023	0.00451617
Cdkn1a	12575	1.63477	0.0383884			Aqp6	11831	0.922509	0.00451617
Tmem173	72512	0.802826	0.0383884			G6pdx	14381	0.481689	0.00451617
Cd9-ps	668579	0.525848	0.0383884			Abca3	27410	0.43821	0.00451617
Tnfrsf10b	21933	0.512431	0.0383884			Cd9-ps	668579	0.790215	0.00451617
Gpcpd1	74182	-0.619846	0.0383884			Bmp6	12161	0.524517	0.00451617
Gm10778	100233208	-0.579141	0.0383884			Nprl2	56032	0.406806	0.00451617
Grn	14824	0.459799	0.0383884			Gm11675		0.532073	0.00451617
Cyp26a1	13082	1.21785	0.0389691			Ctsa	19025	0.456988	0.00451617
LOC100862309	---	-0.446117	0.0389691			Aff1	17355	0.442534	0.00451617
Fam179b	328108	-0.420588	0.0389691			Gm7935		0.572184	0.00453505
Slc9a1	20544	0.508396	0.0389691			St14	19143	0.428947	0.00456703
Figf	14205	0.823587	0.0389691			Rsrc2	208606	-0.466599	0.00456703
Gm19868	100503745	-0.783946	0.0389691			Ipo4	75751	0.362376	0.00456703
Col12a1	12816	0.452561	0.0389691			Rogdi	66049	0.439914	0.00468789
F2r	14062	0.723157	0.0389691			Ubc	22190	0.554982	0.00468789
Tnfaip8l2	69769	0.639763	0.0389691			Trf	22041	0.906291	0.00468789
Cacna1a	12286	0.660237	0.0394052			Cyp2d10	13101	0.932195	0.00477895
Gm13749	433315	-0.521701	0.0404806			Gm5454	432800	0.809697	0.00477895
Reck	53614	0.523557	0.0404806			Btd	26363	0.60069	0.00485094
Csf1	12977	0.475535	0.0404806			Wwp2	66894	0.560378	0.00485094
Csnk1g3	70425	-0.44856	0.0406539			Pdk2	18604	0.411528	0.00485094
Ogfrl1	70155	-0.390869	0.0413407			Cdhr5	72040	0.419135	0.00485094
Dnm1	13429	0.398587	0.0416139			Psip1	101739	-0.375183	0.00487758
Gm7609	665378	0.802893	0.0416139			Scgb1b19	434676	0.353578	0.0050205
C1rb	667277	0.580056	0.0416401			Ezh2	14056	-0.456729	0.00506494
Gramd4	223752	0.507973	0.0417424			Derl3	70377	0.440819	0.00510009
Xkr4	497097	0.588206	0.0419462			Syt17	110058	0.567607	0.00511191
Hspg2	15530	0.600224	0.0423893			Deptor	97998	0.373618	0.00513865
H6pd	100198	0.333638	0.0431987			Cblc	80794	0.470485	0.00518309
Etv1	14009	0.362575	0.0440183			Ankrd13a	68420	0.39465	0.00520943
Gm5931		0.355818	0.0441265			Bcr	110279	0.502652	0.00537999
Tpm1	22003	0.431695	0.0444095			Twsg1	65960	0.382004	0.00538721
Peg3	18616	-0.410457	0.0444095			Tmem41a	66664	0.66037	0.00546562
Dkk2	56811	0.748175	0.0444716			Pisd	320951	0.34993	0.00546562
Vcl	22330	0.610551	0.0454741			Eef2	13629	0.444656	0.00546562
Car13	71934	-0.390298	0.0455489			Kansl3	226976	0.347809	0.00554348
Ajuba	16475	0.618681	0.0460753			Abcc4	239273	0.591815	0.00554348
Esam	69524	0.517755	0.0460753			ND3	17718	-0.518075	0.00557832
Mir30d	387228	-0.39374	0.0460753			Gm2260	100039484	0.471368	0.00560988
Aste1	66595	-0.313694	0.0460753			Hpcal1	53602	0.331732	0.00560988
Gpihbp1	68453	1.28577	0.0460753			Gm15487	---	0.380975	0.00561299
Zfp329	67230	-0.515069	0.0466517			Pax8	18510	0.460509	0.00561299
H2-Q7	15018	0.441966	0.046767			Got2	14719	0.536686	0.00563143
Micall2	231830	0.506304	0.046767			Tmbim6	110213	0.351171	0.00563143
Ahnak	66395	0.338358	0.0476829			Gm14408		-0.496554	0.00563143
Mtcp1	17763	-0.58465	0.0477548			Etv1	14009	0.519919	0.00567863
Zfp945	240041	-0.613469	0.0483237			Pnpla2	66853	0.747695	0.00575078
Cyth4	72318	0.553372	0.0485951			Gm10130		-0.51887	0.0058052
Lrrk1	233328	0.441157	0.0485968			Gm10198		-0.961882	0.00585378
Vcpip1	70675	-0.376949	0.0486445			Cables1	63955	0.607187	0.00586348
Epm2aip1	77781	-0.435123	0.0499386			Gm15784		0.346942	0.00586348
Hcls1	15163	0.794353	0.0499386			Gm16356		-0.80769	0.0058962
Gm266	212539	-0.613941	0.0499386			Cyp2d11	545123	0.783089	0.0058962
3110052M02Rik	73229	-0.314569	0.0499386			Mrpl4	66163	0.39308	0.0058962
Fosl2	14284	0.781337	0.0499386			Rad9a	19367	0.608883	0.0059407
Ttc14	67120	-0.448223	0.0499386			Eef1d	66656	0.400337	0.0059407
Rfwd2	26374	-0.396536	0.0499386			Pot1a	101185	-0.333709	0.0059407
Igha	238447	0.589016	0.0499386			Gm20939	100044193	-0.656026	0.00608866
Gm10778	100233208	-0.567499	0.0499386			Tsc2	22084	0.374268	0.00608866
Lef1	16842	-0.463192	0.0499386			Mif4gd	69674	0.594168	0.00614181
Gm4024	100042773	0.49478	0.0501885			Bahd1	228536	0.387176	0.00614721
Bmpr1b	12167	0.433181	0.050459			Nol6	230082	0.444334	0.00629278
Swap70	20947	0.40283	0.0505785			Slco4a1	108115	0.37736	0.00629278
Snhg20	76972	-0.377156	0.0509029			Rnf167	70510	0.323044	0.00629278
Dpagt1	13478	0.412919	0.0509632			Gm2274	100039503	0.482481	0.00629278
Sh3bp5	24056	0.405902	0.0510736			Sgms2	74442	0.551723	0.00629564
C1ra	50909	0.498411	0.0510736			mt-Te		-0.797784	0.00634031
Gpr31b	436440	1.28766	0.0516963			Garem	381126	0.545319	0.00634031
Gm20386		1.02093	0.0518037			Smarca4	20586	0.351653	0.00634031
Actn1	109711	0.462597	0.0519933			Tom1l2	216810	0.3474	0.00634031
Atg3	67841	-0.454178	0.0522431			Git1	216963	0.343282	0.00634031
Axl	26362	0.549309	0.0527878			Crat	12908	0.428682	0.00634031
Cygb	114886	0.58364	0.0527878			Gm15546		0.521532	0.00642456
St3gal5	20454	0.468977	0.0527878			Pisd-ps1	236604	0.410622	0.00650422
Cald1	109624	0.429136	0.0527878			Gm14239		-0.563476	0.00655403
Cdkn2aipnl	52626	0.369374	0.0527878			Gt(ROSA)26Sor	14910	-0.555918	0.00655403
Ctsb	13030	0.537069	0.0527878			C4b	12268	1.15566	0.00657807
Ace	11421	0.677308	0.0527878			Cyp2d22	56448	0.490293	0.00657807
Gna12	14673	0.332702	0.0527878			Gm14270		0.424078	0.00659057
Fam204a	76539	-0.310503	0.0527878			Gm4024	100042773	0.494543	0.00663091
Man2a2	140481	0.403825	0.0527878			Ajuba	16475	0.633296	0.0067229
Lrrcc1	71710	-0.535499	0.0527878			Dhrs3	20148	0.520703	0.00676448
Rcn3	52377	0.467256	0.0531441			Gria3	53623	-0.740258	0.00676448
Slc6a4	15567	-0.532768	0.0531982			Fech	14151	0.434746	0.00676448
Adat3	100113398	0.328812	0.0531982			Folr1	14275	0.474419	0.00677273
Vav2	22325	0.395243	0.0531982			Pld3	18807	0.460764	0.00681779
Clk1	12747	-0.40802	0.0531982			Gnpda1	26384	0.507577	0.00690003
Sost	74499	0.481397	0.0533269			Ddost	13200	0.425086	0.00700217
Wdr91	101240	0.293364	0.0533269			Mtor	56717	0.34241	0.00709953
Cd248	70445	0.87771	0.0534614			Gm5612		0.414244	0.0071387
Crim1	50766	0.471155	0.0537553			Sowahc	268301	0.572822	0.00715541
Ch25h	12642	1.00799	0.0539531			Gatsl3	71962	0.734598	0.00716001
Flnb	286940	0.388237	0.0549631			Ncam1	17967	-0.328626	0.00722019
Akr1b7	11997	-0.525865	0.055151			Gm11838		0.429887	0.00725743
N4bp3	212706	0.354606	0.055151			Gramd1a	52857	0.438705	0.00726447
Sidt2	214597	0.343354	0.055151			Ago2	239528	0.363674	0.00726447
LOC100862325	---	-0.856942	0.0554514			Plekhb2	226971	0.387312	0.00726447
Plxnd1	67784	0.636137	0.0554562			Dalrd3	67789	0.44541	0.00726447
Mirlet7d	387247	-0.714863	0.0562256			Pllp	67801	0.62818	0.00726447
Mir694	751558	1.27457	0.0568104			Inpp5a	212111	0.566128	0.00726447
AI607873	226691	0.890852	0.0568104			Slc2a12	353169	0.581658	0.00726447
Mical2	320878	0.384612	0.0568874			Retsat	67442	0.622502	0.00726447
Ccnd1	12443	0.371695	0.0575247			Shank2	210274	0.447021	0.00726447
Ppfibp1	67533	0.307656	0.0575247			Ttll1	319953	0.539001	0.00726447
Ddost	13200	0.308674	0.0578517			Ptch1	19206	0.385039	0.00726447
Arhgap12	75415	-0.316248	0.0581477			Pax2	18504	0.401968	0.00726447
Ly6e	17069	0.455802	0.0597221			Grina	66168	0.490878	0.00726447
Mysm1	320713	-0.362146	0.0597221			Osbp2	74309	0.44997	0.00726447
Sec24d	69608	0.313422	0.0600007			Slc7a8	50934	0.705796	0.00726447
S1pr2	14739	0.355286	0.0601191			Prdx2	21672	0.524471	0.00726447
Kit	16590	0.793841	0.0604255			Cyfip2	76884	0.418054	0.00726447
Nuak2	74137	0.461577	0.0609078			Gm6517		0.440909	0.00726447
Cgrrf1	68755	-0.376467	0.0615264			Gm14400		-0.602939	0.00726447
Plekhm1	353047	0.385336	0.0615264			Tufm	233870	0.688982	0.00726447
Pisd-ps2	328734	0.397952	0.0615264			Stk38l	232533	-0.460439	0.00726447
Plbd2	71772	0.348913	0.0619209			Chml	12663	-0.566381	0.00726447
Sclt1	67161	-0.414334	0.0621798			Plcg2	234779	0.423211	0.00726447
Pvrl3	58998	-0.520591	0.0621972			Stk11	20869	0.395642	0.00726447
Kcnq5	226922	0.422791	0.0621972			Akt2	11652	0.311702	0.00727533
Klhl6	239743	0.587385	0.0629769			Msantd2	235184	-0.381861	0.00744374
Gns	75612	0.429617	0.0633293			Tmem63b	224807	0.337519	0.00745612
LOC100861810	---	-0.836022	0.0639493			Gm16379		0.769403	0.00745612
Toporsos	100504309	-0.612813	0.0640682			Gm14401		-0.649959	0.00745612
Gm14639	626439	0.36563	0.0640682			Cyp4f13	170716	0.432647	0.00745612
Plxna2	18845	0.456465	0.0646974			Bcar3	29815	0.493543	0.00745612
Plxna1	18844	0.547421	0.0648575			Dhcr24	74754	0.563998	0.00745612
B630005N14Rik	101148	-0.465436	0.0656827			Trak2	70827	0.386838	0.00745612
Jam2	67374	0.803895	0.0658506			Tmem184a	231832	0.415798	0.00745612
Actg1	11465	0.311767	0.0661164			Prpf8	192159	0.422274	0.00746428
Zfp40	22700	-0.464212	0.0661164			Eif4h	22384	0.420308	0.00746802
Svip	75744	-0.337671	0.0661164			Fam234a	106581	0.448022	0.00746802
Dcun1d5	76863	-0.54621	0.0661164			Miox	56727	0.421091	0.00752111
Mir99a	387229	-1.10097	0.0663505			H2-Eb1	14969	0.508954	0.00755371
Fabp4	11770	1.26164	0.0673936			Trim8	93679	0.353132	0.00755954
Man1c1	230815	0.519694	0.0673936			Polr2a	20020	0.357946	0.00755954
E230016M11Rik	320172	-0.34151	0.0673936			Ccbl1	70266	0.33994	0.00759626
Unc93b1	54445	0.564457	0.0673936			Ube2v1	66589	0.329931	0.00759626
Abhd2	54608	0.377554	0.0681801			Sesn2	230784	0.432837	0.00759626
Gm10499	69717	0.326204	0.0681801			Pipox	19193	0.411526	0.00759626
Csf1r	12978	0.761282	0.0681801			Fbxo21	231670	0.49093	0.00759626
Ppt1	19063	0.300074	0.0681801			Trappc9	76510	0.367151	0.0076343
LOC100862227	---	-0.531947	0.0681801			Mark2	13728	0.35817	0.00764949
Gm15433	100503433	0.939314	0.0681801			Tm6sf2	107770	0.588449	0.00769169
Rftn1	76438	0.341782	0.0684037			Zfp51	22709	-0.528185	0.00769169
Ctgf	14219	0.670308	0.0684037			Cdkn1a	12575	0.849734	0.00769169
4930522L14Rik	100041734	-0.504098	0.0684037			Gm23678		-0.606328	0.00769169
Nt5dc2	70021	0.407112	0.0684037			Sik3	70661	0.380574	0.00769169
Igip	109169	-0.329934	0.0684037			Tex2	21763	0.368268	0.00769169
Nrp2	18187	0.559838	0.0684037			Gm7665		-0.487345	0.00769169
Ror1	26563	0.61512	0.0684037			Gm22061		-0.737654	0.00769169
Lhfp	108927	0.452461	0.0684037			Gm5830		0.36566	0.00776152
Cyth3	19159	0.317193	0.0688968			Asb9	69299	0.738543	0.00783692
Abcg1	11307	0.503335	0.0691877			D7Ertd443e	71007	0.414109	0.00784425
Rassf4	213391	0.70647	0.0691877			Gm6158	620499	0.629243	0.00790599
Adrbk1	110355	0.332088	0.0691877			Gm5424		0.565202	0.00790599
Tmem184b	223693	0.370271	0.0691877			Ube2v1	66589	0.410071	0.00790599
Tcea1	21399	-0.332807	0.0691877			Camsap3	69697	0.462515	0.00790599
Ranbp6	240614	-0.54381	0.0701011			Wnk4	69847	0.478444	0.0079538
Rela	19697	0.495668	0.071435			Galnt18	233733	0.441085	0.00799423
Adamts4	240913	0.596961	0.0715452			0610040F04Rik	75394	0.324312	0.0079947
Mgp	17313	1.1211	0.0719876			3300002I08Rik	69277	-0.402811	0.0079947
Adam22	11496	0.38583	0.0720323			Chp1	56398	0.335132	0.0079947
Ets1	23871	0.477143	0.07204			Errfi1	74155	0.585455	0.0079947
Gusb	110006	0.367016	0.072195			Nrn1l	234700	0.330994	0.0079947
Npr2	230103	0.304013	0.072195			Zfp760	240034	-0.546049	0.0079947
Ifi44	99899	-0.673747	0.0724962			Sap30bp	57230	0.360855	0.0079947
Celf2	14007	0.439814	0.0733342			Suco	226551	-0.466455	0.0079947
Wasf3	245880	0.407275	0.0740207			5330417C22Rik	229722	0.395006	0.0079947
Efcab2	68226	-0.570779	0.0740207			Wasf2	242687	0.32083	0.0079947
Mir7026	102466216	0.968618	0.0740207			Gm15590		0.638796	0.0080426
Stab1	192187	0.460186	0.0741342			Ass1	11898	0.36414	0.00806295
Taok3	330177	0.281953	0.0741342			Gpi1	14751	0.361935	0.00806802
Fam49a	76820	0.604149	0.0741342			Dnajc4	57431	0.408302	0.00813237
Kctd10	330171	0.343601	0.0741342			Cyp4a12a	277753	1.3384	0.00817028
Gm14541		-0.690247	0.0741342			Snx3	54198	0.290799	0.00820234
Slc35d1	242585	-0.338751	0.0741342			Gas6	14456	0.511037	0.00820366
Extl3	54616	0.438114	0.0741342			5830428H23Rik	---	-0.376556	0.00824644
Fam102b	329739	0.409197	0.0741342			Hipk2	15258	0.347669	0.00824644
Paip1	218693	-0.592673	0.0742809			Cyp4b1-ps2	631037	1.27492	0.00824644
Gm10509	100310809	-0.653357	0.0742809			Vps28	66914	0.582105	0.00832632
Wdtc1	230796	0.332521	0.0749627			Pex16	18633	0.459551	0.00832632
Cox20	66359	-0.573447	0.0749627			Taf1d	75316	-0.45475	0.00832632
Gt(ROSA)26Sor	14910	-0.463847	0.0754041			Arnt2	11864	0.397742	0.00832632
Pttg1ip	108705	0.430312	0.075866			Gm22751		0.606501	0.0084246
Zfp182	319535	-0.392946	0.075866			Rab25	53868	0.545372	0.0084246
Tmeff2	56363	0.444742	0.075866			Gm27509		-0.554734	0.0084246
Pqlc3	217430	0.252198	0.0768815			Trpm6	225997	0.578114	0.0085834
Mfge8	17304	0.394487	0.0781316			Gm14436	100190996	-0.704002	0.00871024
G6pdx	14381	0.42824	0.0781316			Tle4	21888	0.524417	0.00871024
Man2b2	17160	0.3382	0.0781316			Trim28	21849	0.371792	0.00877181
Col4a2	12827	0.391182	0.0781316			Etv5	104156	0.468221	0.00886535
Stard13	243362	0.333567	0.0781316			Cyp2e1	13106	0.804671	0.00886535
Nid2	18074	0.482053	0.078429			Gm5871		-0.497332	0.00890324
Zfp747	269997	-0.30526	0.0784777			Gm13650		-0.497728	0.0089668
Vopp1	232023	0.360505	0.0789806			Arhgef11	213498	0.352772	0.0089668
Plekho2	102595	0.548689	0.079138			Cyb5r3	109754	0.421715	0.00897485
44808	18952	0.606444	0.079138			Aldh2	11669	0.39524	0.00897485
Fkbp10	14230	0.355826	0.0792103			Chrna4	11438	0.366496	0.00897485
Flna	192176	0.489908	0.0802968			Szt2	230676	0.322206	0.00910044
H2-K2	630499	0.371969	0.0803163			Sf3b2	319322	0.369442	0.00910044
Slco3a1	108116	0.496732	0.0805756			Cwf19l2	244672	-0.394004	0.00910044
Heyl	56198	0.385866	0.0808761			Gm13586		0.356818	0.00912833
Arrb1	109689	0.520896	0.081278			Dock8	76088	0.434201	0.00912833
Myl9	98932	0.593419	0.0813442			Gulp1	70676	-0.445632	0.00916325
Zfp935	71508	-0.455391	0.0815259			2610044O15Rik8	72139	-0.678049	0.00916908
Sfxn3	94280	0.327121	0.081831			Lad1	16763	0.44157	0.00922153
Mocos	68591	0.323682	0.081964			Ift80	68259	-0.31754	0.00922153
Sh3bp2	24055	0.314785	0.0820663			Gm12339		0.287866	0.00922338
Cap1	12331	0.254349	0.0820663			Slc29a3	71279	0.450603	0.00936146
Fhl2	14200	0.45285	0.0824284			Foxj2	60611	0.292048	0.00947831
Dpf2	19708	0.404283	0.0825038			Ttc14	67120	-0.361319	0.00951572
Plp2	18824	0.362845	0.0825038			Slc25a23		0.396679	0.00962281
Mir6539	102465310	0.510543	0.0825038			Lman2	66890	0.548553	0.0096437
Anxa3	11745	0.670685	0.0827232			Apoa2	11807	0.66769	0.00964722
Ptpn9	56294	0.355578	0.0827232			Zfp414	328801	0.409664	0.00964722
Gm22067		-1.04445	0.0827232			Wwc1	211652	0.375784	0.00965584
Esco1	77805	-0.521224	0.0827232			Adgre5	26364	0.346268	0.0096713
Zfp882	382019	-0.30685	0.0827232			Cyp2a4	13086	1.27199	0.0096713
Klf6	23849	0.494132	0.0827262			Gm10715		-1.39799	0.00972436
P3h3	14789	0.337478	0.0833785			Scarna10	100217413	-0.982647	0.00976133
Fzd8	14370	-0.467011	0.0833785			Got1	14718	0.307683	0.00977168
A530016L24Rik	319942	0.31456	0.0833785			Inppl1	16332	0.303601	0.00977369
Fam129a	63913	0.33982	0.0833785			Mirlet7d	387247	-0.655966	0.00978949
Prex1	277360	0.398515	0.0833785			Fam149a	212326	0.427999	0.00978949
Nid1	18073	0.485526	0.0833785			Bc1	100568459	-0.532699	0.00980307
Mkl1	223701	0.378088	0.0833785			Gm20056	100504089	0.470793	0.00986246
Paqr6	68957	0.459815	0.0833785			Man2b1	17159	0.519183	0.00989387
Tnfrsf1a	21937	0.421435	0.0833785			Gm11168		-1.21	0.00992351
Sqstm1	18412	0.43791	0.0833785			Spc25	66442	-0.56992	0.0100778
Bst1	12182	0.432223	0.0833785			G6pc3	68401	0.490803	0.0101967
Gm12647		-0.531299	0.0833785			Sgpp2	433323	0.457303	0.0101967
Scel	64929	0.40454	0.083465			Hdac4	208727	0.313801	0.0101967
Rab8b	235442	0.436391	0.0840172			Rdh10	98711	0.616029	0.010239
Trpt1	107328	0.254546	0.0842338			Furin	18550	0.288162	0.0102897
Rnf144a	108089	0.461392	0.0847839			Tfcp2l1	81879	0.481425	0.010308
Nedd9	18003	0.367812	0.0847839			Slc22a8	19879	0.343966	0.0103652
Cx3cl1	20312	0.683919	0.0847839			Sppl2b	73218	0.369737	0.0103652
Acsf2	264895	0.432443	0.0847839			Gm5431	432555	-0.320329	0.0103652
Mamld1	333639	0.429224	0.0847839			Slc25a28	246696	0.47126	0.0103652
Sh3bp1	20401	0.398393	0.0847839			Usp16	74112	-0.345677	0.0103652
Atp6ap1	54411	0.339415	0.0849666			Ppif	105675	0.405853	0.0103652
Naip6	17952	0.435248	0.0849666			Celsr2	53883	0.394199	0.0103652
Gm15925		0.995513	0.0849666			Gm12727		0.549271	0.0103805
Gm5225		0.366468	0.0849666			Zfp101	22643	-0.43333	0.0105006
Plod3	26433	0.341157	0.0850177			Prrc2b	227723	0.39724	0.0105212
5430416O09Rik	71406	0.452812	0.0851649			Vps50	73288	-0.514217	0.0105586
Gm12276		-0.505981	0.0853779			Pyroxd2	74580	0.312109	0.0105586
Themis2	230787	0.785237	0.0853779			Pelp1	75273	0.453853	0.0105586
Cdh3	12560	0.336132	0.0853779			Gm16354		-0.962003	0.0105794
Ighv1-5	668469	0.930198	0.0853779			Gm5417		0.423926	0.0105794
Tbc1d8	54610	0.396775	0.0853779			Myo7b	17922	0.367069	0.0105794
Cxx1a	66158	0.390116	0.0853779			Mybbp1a	18432	0.281887	0.0106783
Sell	20343	-0.587444	0.0853779			Gtpbp4-ps3		-0.641215	0.0106783
Lztfl1	93730	-0.538727	0.0853779			Akr7a5	110198	0.371585	0.0106783
Gm10337		0.681652	0.0853779			Lpp	210126	0.303616	0.0106783
Phf6	70998	-0.321748	0.0853779			Ttll12	223723	0.403372	0.0106783
Erich4	632778	-0.516354	0.0859345			Gm26853		-0.705182	0.0106783
Txlng	353170	-0.369718	0.0861591			Ubb	22187	0.460307	0.0106783
Wdr83os	414077	0.318762	0.0861591			Edem2	108687	0.400161	0.0106783
Igkv1-110	381777	0.96623	0.0861591			Pcm1	18536	-0.376319	0.0106783
H2-DMb2	15000	0.568237	0.0861591			Gm10720		-1.21103	0.0106783
Amd2	100041585	-0.528247	0.0861591			Inpp4a	269180	0.314883	0.0106783
Hexa	15211	0.441416	0.0863417			Comt	12846	0.370511	0.0106783
Gm12091		0.256724	0.0868014			Fam160a1	229488	0.378953	0.0107525
Zswim1	71971	0.418909	0.0869765			Gsta4	14860	0.616938	0.0107525
Pemt	18618	0.31581	0.0869765			Gm24168		-0.623786	0.0107525
Gm7592	665338	0.538689	0.0869765			Spint2	20733	0.464789	0.0108011
Gm14308	100043381	-0.628827	0.0869765			Gm6361		-0.618714	0.0108595
Mpeg1	17476	1.31042	0.0869765			mt-Tn		-1.14801	0.0110304
Slc12a4	20498	0.4087	0.0869765			Dvl3	13544	0.313207	0.0110304
H2-Q4	15015	0.430533	0.0871094			Arfgef3	215821	0.364251	0.0110332
Gm11709	629970	1.11356	0.087738			Akr1c19	432720	0.98034	0.0111349
2610002M06Rik	67028	-0.415169	0.087738			Shroom4	208431	0.392679	0.0111651
Gtf2h1	14884	-0.296598	0.087738			H13	14950	0.409079	0.0111724
Yipf4	67864	-0.317112	0.087738			Gm14399	100043761	-0.71412	0.0112132
Zmynd15	574428	0.283272	0.087738			Gm1821	218963	0.485375	0.0112132
Gm15784		0.376366	0.0883255			Cpeb1	12877	0.413784	0.0112132
Dcaf7	71833	0.332232	0.0883255			Gm8842	667847	0.409578	0.0112132
Tubb5	22154	0.38059	0.0886584			Zfp433	73610	-0.577285	0.0112132
Rce1	19671	0.388991	0.0886584			44813	53860	0.330669	0.0112238
Rtn1	104001	0.34224	0.0886584			Tecr	106529	0.438966	0.0112238
Trim16	94092	0.372835	0.0886584			Proc	19123	0.390457	0.01132
LOC100862055	---	-0.531423	0.0886584			Pm20d1	212933	0.46521	0.01132
Tbc1d2b	67016	0.379233	0.0886584			Fam13a	58909	0.426804	0.01132
Cmpk1	66588	-0.552042	0.0886584			Pcnxl3	104401	0.309015	0.01132
Arhgdia	192662	0.347069	0.0890071			Fbxw5	30839	0.388403	0.01132
Psen2	19165	0.396961	0.0893478			Gm16340	100504287	-0.601366	0.0114017
Terf2ip	57321	-0.333659	0.0894149			Tcea1	21399	-0.413948	0.0114017
Stat3	20848	0.430229	0.0894639			Ftl1	14325	0.539943	0.0114668
H2-M3	14991	0.563283	0.0894639			Proser1	212127	0.388984	0.0114668
Stk26	70415	-0.339352	0.0894639			Gm26239		-0.588633	0.0114668
Tcf12	21406	0.233362	0.0894639			Uroc1	243537	0.439566	0.0114668
Grap	71520	0.527807	0.0894639			Yes1	22612	-0.503474	0.0115043
Smpd4	77626	0.323951	0.0894639			Dleu2	668253	-0.344769	0.0115043
Akna	100182	0.38287	0.0895682			Gm5228		0.349731	0.0115043
Pcdh12	53601	0.965477	0.0895682			Zfp948	381066	-0.550772	0.0115908
Pex13	72129	-0.287999	0.0895999			Mir692-2	735288	0.531477	0.0115908
Gm4130	100042959	0.328866	0.0895999			Vps11	71732	0.344215	0.0116846
Irf8	15900	0.40693	0.0895999			Fam160b1	226252	0.453742	0.0116846
Synj2bp	24071	-0.304061	0.0895999			Gm22753		-0.480214	0.0116846
Tek	21687	-0.410686	0.0895999			Gm12614		0.400614	0.0116924
Itgb2	16414	0.84723	0.0896933			Gm12624		0.400614	0.0116924
LOC100861712	---	-0.38304	0.0896933			Sqstm1	18412	0.419274	0.0117042
Gm5046		0.392971	0.0896933			Gm2444	100039826	0.353112	0.0117092
Wdfy4	545030	0.436472	0.0896933			Gm12929		0.665036	0.0117181
Sgsh	27029	0.27084	0.0901208			Prkd1	18760	0.612317	0.0117788
Phf20l1	239510	-0.312841	0.0901208			Smarca5	93762	-0.405878	0.0118934
Rnpc3	67225	-0.403565	0.0901208			Tpp1	12751	0.416367	0.0119327
Eefsec	65967	0.310905	0.0901208			Gm21897		-0.791297	0.0119389
44813	53860	0.301202	0.0901208			Gab1	14388	0.298584	0.0119584
Mrpl35	66223	-0.489763	0.0902428			Mkl2	239719	0.383723	0.0119988
Scimp	327957	0.508108	0.0903721			Ndst2	17423	0.291089	0.0119988
Sumo3	20610	0.321396	0.0903856			Gm17404		-0.515079	0.0119988
Ifngr1	15979	0.802013	0.0910685			Zfp709	236193	-0.390582	0.0119988
Mmrn2	105450	0.341422	0.0910685			Txnip	56338	0.700942	0.012262
Pyurf	66459	-0.378933	0.0910685			Gm8910	667978	0.921862	0.0122724
Nfkbiz	80859	0.48025	0.0916181			Fam171a1	269233	0.34945	0.012285
N4bp2	333789	-0.280787	0.0916181			Gm13436	624088	0.396099	0.012285
Mir6924	102466208	-0.614285	0.0916181			Atg3	67841	-0.477387	0.012285
Tns3	319939	0.47176	0.0918082			Sp100	20684	-0.39181	0.012285
Sncg	20618	0.360084	0.0918766			Unc93b1	54445	0.366439	0.012285
Tmem110	69179	0.315923	0.0925505			Ksr2	333050	0.404421	0.012285
1700092M07Rik	74307	0.372986	0.0928678			Tcn2	21452	0.418699	0.012285
Cped1	214642	0.434225	0.0928678			Cyp2d13	68444	0.483615	0.012285
Il6st	16195	0.309033	0.0934654			Gm24714		-0.417701	0.012285
Frmd3	242506	0.458786	0.0934654			Sh3bp1	20401	0.343177	0.012285
Ampd3	11717	0.385387	0.093634			Gm13139	666532	-0.296657	0.012285
Cfl1	12631	0.327474	0.093634			Pkm	18746	0.39337	0.012285
Gm16265		-0.464087	0.0939989			Arglu1	234023	-0.306559	0.012285
Mrpl32	75398	-0.408329	0.0939989			Gimap6	231931	-0.357075	0.0124953
Xpo6	74204	0.345702	0.0939989			Gm11249		0.452645	0.0125667
Ciita	12265	0.30193	0.0939989			Slc13a3	114644	0.401742	0.0125896
Serpine1	18787	1.06325	0.0940193			5430403G16Rik		-0.430615	0.0127344
Bgn	12111	0.566754	0.0940193			Tlr1	21897	0.496803	0.0127344
Gm6054		0.380415	0.0940193			Gm22444		-0.497899	0.0127547
Gdpd2	71584	0.748611	0.0942174			Atp11b	76295	-0.447842	0.0127547
Mmp2	17390	0.744886	0.0942174			Zfp433	73610	-0.519146	0.0127547
Syp	20977	0.278327	0.0942174			Phf12	268448	0.331252	0.0127723
Plekha2	83436	0.425279	0.0942174			LOC100503279	---	0.362917	0.0127993
Cxcr4	12767	0.944123	0.0942174			Vps25	28084	0.558966	0.0128326
Tpm2	22004	0.343043	0.0942174			Sh3rf1	59009	0.45395	0.012843
Rpl8	26961	0.270618	0.0942174			Oaz1-ps		0.604057	0.012843
Gm12013		-0.725753	0.0942174			Slc25a39	68066	0.384821	0.012843
Mbtd1	103537	-0.315616	0.0942174			Atp13a1	170759	0.311335	0.012843
Spin4	270624	-0.553997	0.0942174			Ogdh	18293	0.34828	0.0128451
Etv6	14011	0.350366	0.0952919			1700120K04Rik	68232	0.62308	0.0128451
Tgfbi	21810	0.530473	0.0966176			Gm14405	626877	-0.584327	0.0128666
Gm19601	100503231	-0.769509	0.0971401			Slc25a3	18674	0.286428	0.0128815
Fbn1	14118	0.405195	0.0971401			Ndufa8	68375	0.541242	0.0128815
LOC547349	547349	0.322795	0.0971401			Plxna1	18844	0.439561	0.0128815
Hmgn5	50887	-0.470126	0.097912			Cdk4	12567	0.356058	0.0128815
Setbp1	240427	0.411259	0.097912			Rfx1	19724	0.287147	0.0129127
Mir181b-2	723903	-0.726345	0.0979375			Tpcn1	252972	0.377991	0.0129152
Ackr3	12778	0.326506	0.0979375			Kazn	71529	0.314385	0.0129152
Lama2	16773	0.361077	0.0979375			Ppp2r1a	51792	0.356623	0.0129289
Plcg1	18803	0.363951	0.0979653			Slc7a7	20540	0.583279	0.0129665
Zfp809	235047	-0.398331	0.0979653			Snx32	225861	0.425141	0.0130641
Rapgef5	217944	0.443918	0.0979653			Fam120a	218236	0.30595	0.0130641
Gm2573	100040052	0.419645	0.0979653			Gm8841	667846	0.387581	0.0130641
Wwox	80707	0.24962	0.0979653			Dcn	13179	-1.08936	0.0130641
Dtx4	207521	0.426555	0.0979653			Slc22a30	319800	-0.79807	0.0130915
Gm20939	100044193	-0.60742	0.0979653			Znfx1	98999	0.336696	0.0131399
Usp22	216825	0.335147	0.0979653			Cpn1	93721	0.5278	0.0131704
Zcchc14	142682	0.395517	0.0979653			Slc35g1	240660	0.392147	0.013241
Zfp59	22717	-0.254031	0.0979653			C1qb	12260	0.633011	0.0132533
Dhx36	72162	-0.432399	0.0979653			Gm11008		-0.769201	0.0132883
Adam12	11489	0.38529	0.0979653			Reps1	19707	0.378125	0.0135342
Slc37a1	224674	0.321092	0.0979653			Ergic1	67458	0.390017	0.0135342
Caap1	67770	-0.510552	0.0979653			Nt5c2	76952	0.415916	0.0135568
Lilrb4a	14728	1.74815	0.0979653			Gm14420	628308	-0.623762	0.0135568
Zfp457	431706	-0.292411	0.0979653			Hltf	20585	-0.374667	0.0135568
Utp14b	195434	-0.422415	0.0979653			Gm14327	665205	-0.650578	0.0135568
Plvap	84094	0.578379	0.0979653			Llgl2	217325	0.35032	0.0135568
Zfp597	71063	-0.273353	0.0979653			Tldc2	383766	-0.861894	0.0135568
Plppr2	235044	0.328059	0.0980481			Mfsd9	211798	0.516944	0.0135568
Cand2	67088	0.279505	0.0980481			Gm12328		0.570701	0.0135568
Adgrg1	14766	0.552081	0.0980481			Cdh3	12560	0.388271	0.0135568
Fat1	14107	0.499556	0.0983712			Eif2s1	13665	-0.446953	0.0135568
Pdcl	67466	-0.317629	0.0983712			Tmem37	170706	0.468437	0.0135568
H2-DMb1	14999	0.477978	0.0983712			Gm16581		0.569366	0.0135568
Scn4b	399548	0.586151	0.0983712			BC021785	215928	0.452833	0.0135568
Gm9958	791294	-0.588913	0.0983712			Gm12616		0.440375	0.0135568
Hdac2	15182	-0.52758	0.0983712			Pisd-ps2	328734	0.339304	0.0136029
Ercc1	13870	0.436532	0.0983712			Trmt112-ps2	627985	0.358447	0.0136724
Gm20257	100504501	-0.349445	0.0983712			Gm6395		-0.403133	0.0137154
Myd88	17874	0.256921	0.0983712			Ctsb	13030	0.461882	0.0137154
Jam3	83964	0.465616	0.0985085			Zfp932	69504	-0.401189	0.0137465
Baiap3	545192	0.306741	0.0985941			Dhrs4	28200	0.297261	0.0137465
Fstl1	14314	0.398753	0.0986333			Gm12704		0.350538	0.0137465
Suz12	52615	-0.362777	0.098794			Peg3	18616	-0.514746	0.0137465
Sh2d3c	27387	0.373668	0.0989601			Gm14431	100303732	-0.685126	0.0137465
Arglu1	234023	-0.327554	0.099058			Gm14431	100303732	-0.685126	0.0137465
Grk5	14773	0.431985	0.099058			Gfra1	14585	0.334599	0.0137465
Snord98	100217463	-0.815946	0.099058			Pml	18854	0.292516	0.0137465
Kalrn	545156	0.430998	0.099058			Gm14000		0.564226	0.0137847
Gm22105		-0.944524	0.099058			Cpsf1	94230	0.29957	0.0137847
Gm13487		-0.584274	0.099058			Scd2	20250	0.488403	0.0138013
Syt11	229521	0.313733	0.099058			Gm6743		0.427314	0.0138076
Utp18	217109	-0.316205	0.099058			Nup214	227720	0.299569	0.0138369
Ust	338362	0.34188	0.099058			n-R5s41		-0.541301	0.013839
Pcdhgb1	93699	0.431301	0.099058			Tex264	21767	0.323732	0.0138412
Nckap1l	105855	0.92153	0.099058			Mapk15	332110	0.454014	0.0138412
Itga9	104099	0.44165	0.099058			Agpat9	231510	0.346992	0.0139046
Igkv1-117	16098	0.790644	0.099058			Gm25736		-0.355755	0.0139046
Pira1	18722	1.02958	0.099058			Gm26779		-0.407025	0.0139046
Cutc	66388	-0.299808	0.099058			Larp1b	214048	-0.388324	0.0139046
Col4a1	12826	0.312559	0.099058			Gm15012		0.416243	0.0139331
Pkm	18746	0.272959	0.099058			Oxa1l	69089	0.546916	0.0139519
Capn7	12339	-0.366085	0.0993235			Zfp931	353208	-0.77119	0.0139519
Dlx5	13395	0.286143	0.0995674			Zfp638	18139	-0.498643	0.0139519
Ppwd1	238831	-0.387049	0.0998273			Apom	55938	0.77457	0.0139519
Treml4	224840	1.44148	0.0998273			Timm17b	21855	0.368106	0.0139519
2310022B05Rik	69551	0.443253	0.0998273			Slc16a2	20502	0.292281	0.0139519
Rfk	54391	-0.275148	0.099894			Mta3	116871	0.363693	0.0139519
Mif4gd	69674	0.29454	0.100095			Snora21	100302498	-0.378442	0.0141743
Fscn1	14086	0.447377	0.100102			Aldh1a7	26358	0.502317	0.0141743
Rmnd5a	68477	-0.362038	0.10061			Gm10770		-0.438076	0.0145285
Gm6695		0.355198	0.10061			Gm5866		0.404482	0.0146406
Ttll12	223723	0.356181	0.100681			Ube4b	63958	0.319631	0.0146532
Nkain4	58237	0.560443	0.100681			Slc7a4	224022	0.249344	0.0147806
Qpctl	67369	0.355776	0.100716			Mif	17319	0.627261	0.0149008
Daglb	231871	0.312584	0.100987			2010007H06Rik		-0.694406	0.0149008
Gm5637	434782	0.471686	0.100987			Gm13204		0.462696	0.0149228
Myo1g	246177	0.802642	0.10102			Cyp4a12b	13118	1.066	0.0149301
Arhgap6	11856	0.305788	0.10102			Ampd3	11717	0.345633	0.0149301
Gm14699		1.06959	0.10102			Usp19	71472	0.403234	0.0149559
Hid1	217310	0.364047	0.101211			Slc36a1	215335	0.355049	0.0149559
Pear1	73182	0.563315	0.101211			Hoxb5os		0.3914	0.0149606
Btd	26363	0.263867	0.101211			Prpsap1	67763	0.354219	0.0149606
Capg	12332	0.396847	0.101211			Mif-ps3	619750	0.672961	0.0149606
Pip5k1c	18717	0.320268	0.101245			Mgrn1	17237	0.345945	0.0149606
Gm6517		0.456264	0.101245			Cyp27a1	104086	0.536178	0.0149738
Cdc73	214498	-0.237073	0.101245			Gm23407		-0.38818	0.0149745
Gm13140		-0.341315	0.101245			Foxi1	14233	0.434288	0.0150498
Zfp273	212569	-0.496776	0.101419			Gpaa1	14731	0.354181	0.0150498
Plcl1	227120	0.401774	0.101756			Gm14308	100043381	-0.555047	0.0150562
Atp11a	50770	0.280431	0.101756			Il4ra	16190	0.508394	0.0150562
Mrps30	59054	-0.315604	0.102086			Gm5761		-0.471948	0.015149
Cd93	17064	1.1443	0.102507			Kmt2a	214162	0.507513	0.015162
Fcgr4	246256	1.43494	0.103142			Anxa6	11749	0.310515	0.015442
Ncs1	14299	0.317135	0.103142			Crim1	50766	0.302645	0.015442
4931440F15Rik	216622	0.280368	0.103142			Gm8700	667552	-0.77606	0.015442
Lix1l	280411	0.345371	0.103142			Slc44a4	70129	0.431447	0.015442
Pld3	18807	0.322305	0.103142			Gm10800		-1.31837	0.0154542
Zfp518a	72672	-0.417157	0.103142			Gas5	14455	-0.302223	0.0154709
Rmdn1	66302	-0.368367	0.103183			Gm6576		0.432137	0.0154719
A730008H23Rik	212427	0.277663	0.103183			Gm25326		-0.575117	0.0154972
Taf1d	75316	-0.442083	0.103183			Laptm4b	114128	0.681287	0.015549
Plekhm3	241075	0.300211	0.103183			Dmrt2	226049	0.746747	0.015549
Atp5l	27425	-0.349419	0.103183			Igf1r	16001	0.393158	0.0156135
Taco1	70207	-0.426426	0.103183			Sox6	20679	0.349016	0.0156135
Rnf138	56515	-0.302627	0.1033			Macrod2	72899	-0.339333	0.0156547
Steap3	68428	0.31848	0.1033			Rock1	19877	-0.509962	0.0156904
Cfb	14962	0.556906	0.103352			Adi1	104923	0.423564	0.0156904
Laptm5	16792	0.748664	0.103892			Rpl29-ps2		0.361807	0.0156904
Nkiras1	69721	-0.249489	0.104441			Gm8648		0.626336	0.0157723
Pstk	214580	-0.475912	0.10448			Mir30b	387226	-0.351562	0.0157794
Gm16488	791267	-0.660816	0.104855			Bglap3	12095	0.627583	0.0158461
Lrrc32	434215	0.691734	0.105239			Sclt1	67161	-0.425272	0.0158961
Luc7l2	192196	-0.247014	0.105239			Tmem252	226040	0.844071	0.015902
Cyp1b1	13078	0.822607	0.105239			Rfng	19719	0.26969	0.0159163
Lgals3bp	19039	0.464271	0.10525			Zfp72	238722	-0.742636	0.0159163
Gm13294		0.398205	0.10525			Gm14409		-0.824672	0.0159163
Dusp1	19252	0.890297	0.10525			Cyp2u1	71519	0.428604	0.0159163
Ccdc173	75051	-0.479359	0.10525			Zfp125		-0.540833	0.0159163
Ubb	22187	0.34458	0.10525			Trrap	100683	0.354082	0.0159163
Pld2	18806	0.273483	0.105365			Gm26465		-0.553549	0.0159163
Ube2v1	66589	0.267067	0.105365			Gm25021		-0.553549	0.0159163
Pank1	75735	-0.471034	0.105365			Gm24864	---	-0.553549	0.0159163
Gm26407	---	-0.520054	0.105365			Gm24424		-0.553549	0.0159163
Sfpq	71514	-0.328803	0.105365			Gm24389		-0.553549	0.0159163
Cpt1c	78070	0.350223	0.105365			Aar2	68295	0.300089	0.0159163
Polr2k	17749	-0.694202	0.105365			Eef2kmt	70511	0.282012	0.0159163
Ubl7	69459	0.45903	0.105365			Gm13139	666532	-0.297106	0.0159193
Zfp942	73233	-0.456209	0.105365			Acox1	11430	0.477934	0.0159858
Gm12492		0.25669	0.105365			Otud6b	72201	-0.402569	0.0160004
C4b	12268	0.426855	0.105365			Dsel	319901	-0.491085	0.0160187
Ighv1-12		1.51395	0.105365			Pdlim3	53318	0.519506	0.0160187
Pdcd4	18569	-0.307527	0.105479			Ndrg1	17988	0.634438	0.0160187
H2-Q2	15013	0.249419	0.105479			Gm13248	100503000	-0.43746	0.0162238
Camk2g	12325	0.403998	0.105479			Zc3hav1	78781	0.371143	0.0162967
Cdh5	12562	0.436941	0.105479			2310061I04Rik	69662	0.278385	0.0162967
Notch2	18129	0.295192	0.105479			Gsk3a	606496	0.467989	0.0162967
Cst3	13010	0.289075	0.105479			Sgta	52551	0.437822	0.0162967
C1galt1	94192	-0.510782	0.105606			Slc25a10	27376	0.440994	0.0163016
Spsb1	74646	0.304103	0.105606			Gm14421		-0.678398	0.0163214
Itgax	16411	1.09017	0.10612			LOC100861620	---	-0.425925	0.0163214
Gm4875		0.416029	0.10612			Gm14322	626802	-0.675373	0.0163214
Gm26951	---	0.269108	0.10612			Cyp2d9	13105	1.13825	0.0163214
Swt1	66875	-0.433711	0.10612			Lmtk2	231876	0.332891	0.0163214
Gm11940		-0.560863	0.10612			Lmf1	76483	0.320214	0.0163214
Adamts5	23794	0.470992	0.10612			Gm11449	383770	0.327923	0.0163214
Pnpt1	71701	-0.513374	0.10612			Gm13235		-0.315041	0.0163544
Ttll1	319953	0.325282	0.10612			Gm14431	100303732	-0.650762	0.0163544
Zfp758	224598	-0.51152	0.10612			Zfp781	331188	-0.445711	0.0163544
Gm7353		0.374148	0.10612			Slc6a19	74338	0.482253	0.0163801
Zranb1	360216	-0.290887	0.10612			Kng2	385643	0.445468	0.0163801
LOC100862198	---	0.745091	0.10612			Gm8615	667410	0.434682	0.0164779
Cpne4	74020	0.966936	0.10612			Smarcc2	68094	0.349514	0.016582
Prkch	18755	0.477897	0.10612			Vps33a	77573	0.417543	0.016582
Tbc1d19	67249	-0.429754	0.106184			Gm1840		0.373039	0.0166
Rcor3	214742	-0.421024	0.106184			Hmga1-rs1	111241	0.38438	0.0166712
Trp53	22059	0.37535	0.106184			Gm3414	100041576	-0.604483	0.0166712
Slc11a1	18173	0.792432	0.106284			Rps2-ps10		0.469646	0.0166712
Gmps	229363	-0.362444	0.106284			Prom1	19126	0.416923	0.0167382
Dpysl3	22240	0.273565	0.106284			Vdr	22337	0.472208	0.0168469
Stxbp3	20912	-0.246336	0.106284			Gm5637	434782	0.462242	0.0168517
Hdac9	79221	0.311161	0.106284			LOC100862386	---	-0.445231	0.0168603
Pet100	100503890	-0.358032	0.106284			Cpt2	12896	0.424341	0.0168603
Gm11710	100043123	0.835462	0.107091			Gm14188		0.345551	0.0170739
Napa	108124	0.29428	0.107091			Gm14036		0.381969	0.0171125
Wfs1	22393	0.265457	0.107798			Bc1	100568459	-0.555649	0.0171125
Gm22578		-0.378577	0.108266			Etnk1	75320	0.447802	0.0171125
Nup98	269966	0.233669	0.108305			Tbrg4	21379	0.247106	0.0171125
Rpa1	68275	0.268543	0.108662			Cep170b	217882	0.292092	0.0171125
Birc3	11796	0.450299	0.108662			Gm5786		0.468697	0.0171125
Aoc3	11754	0.416101	0.10878			4833439L19Rik	97820	0.299168	0.0171125
Cnn2	12798	0.487666	0.109015			Wsb2	59043	0.347154	0.0171359
Lamc1	226519	0.388538	0.109815			Gm12723		0.298662	0.0171359
Zfp386	56220	-0.369895	0.109815			Cd9	12527	0.498894	0.0171359
LOC100862331	---	-0.72433	0.109815			Met	17295	0.357611	0.017176
5830428H23Rik	---	-0.394476	0.109815			Thoc2	331401	-0.421605	0.017176
Fam188a	66960	-0.370099	0.109815			Susd2	71733	0.564521	0.0171888
Med12	59024	0.277451	0.109815			Ctsz	64138	0.458366	0.0172515
Tlk2	24086	-0.253869	0.109815			Gm13294		0.599994	0.0172515
Tnip1	57783	0.355625	0.109815			Ska2	66140	-0.496494	0.0172782
Gm26944		-0.612065	0.109815			Cdk10	234854	0.660719	0.0173025
Pcsk6	18553	0.560389	0.109815			Erbb2	13866	0.328163	0.0173348
Gm16356		-0.579982	0.109815			Serpinh1	12406	-0.292098	0.0173951
Arfgef3	215821	0.33972	0.109815			Pum1	80912	0.407477	0.0173951
Rhoj	80837	0.461494	0.109815			Sall3	20689	0.385479	0.0173951
Laptm4b	114128	0.433083	0.109815			Tpra1	24100	0.302965	0.0173951
Ccdc181	74895	-0.264826	0.109815			Gm22137		0.363535	0.0173951
Mt1	17748	0.448439	0.109815			Creb3l2	208647	0.276898	0.0173951
Slirp	380773	-0.591616	0.109815			Dtnbp1	94245	0.358497	0.0173951
Gm12619		0.271666	0.109815			Fam65a	75687	0.327222	0.0173951
Naip2	17948	0.369757	0.109815			Med21	108098	-0.719627	0.0173951
Myo1f	17916	0.687837	0.109815			Spred2	114716	0.3886	0.0173951
Gm14567	100046796	-0.759977	0.109815			Gm13152	195531	-0.350586	0.0173951
Msn	17698	0.391985	0.109815			Zc3hav1l	209032	0.35244	0.0173951
Ndufaf5	69487	-0.455917	0.109815			Zfp945	240041	-0.472928	0.0174299
Vps28	66914	0.330988	0.109815			Arhgdia	192662	0.447459	0.0174585
Ccdc90b	66365	-0.430622	0.109815			Clmn	94040	0.349545	0.0174585
Dbn1	56320	0.304829	0.109815			Anpep	16790	0.452017	0.0174585
Lcorl	209707	-0.29424	0.109815			Ssb	20823	-0.480056	0.0175277
Itga5	16402	0.377825	0.11016			Gtf3c2	71752	0.287579	0.0175277
Gm17366		0.35973	0.11016			Cnot8	69125	0.522545	0.0175443
Maea	59003	0.325125	0.110538			Guca2a	14915	0.731278	0.0175585
Glmn	170823	-0.269176	0.110735			Nav2	78286	0.336957	0.0175585
Amd-ps3		-0.451281	0.110735			Ttc39c	72747	-0.364972	0.0176179
Ppm1l	242083	0.312887	0.110735			Sympk	68188	0.290607	0.0176426
Tbc1d8b	245638	-0.427779	0.111084			Gm3411	100041569	-0.309124	0.0176426
Gm15269	---	-0.311868	0.111354			Klhl28	66689	-0.466892	0.0176426
Zfp101	22643	-0.3242	0.111354			Ptpn3	545622	0.371316	0.0176427
Gja5	14613	0.383786	0.111456			Prkca	18750	0.334737	0.0177375
Plxnb2	140570	0.302351	0.111456			Rnf31	268749	0.268959	0.0178211
Erbb4	13869	0.560837	0.111456			Abr	109934	0.265893	0.0178688
Adam15	11490	0.314625	0.111456			Lypla2	26394	0.277714	0.0178854
Smt3h1-ps	60456	0.31152	0.111503			Pxn	19303	0.272122	0.0179006
C1qb	12260	0.811889	0.111787			Ap2a2	11772	0.375139	0.0179107
Tmem26	327766	0.669942	0.111787			Acaa2	52538	0.525962	0.0179777
LOC100861682	---	-0.494364	0.111921			Gm23140		-0.655498	0.0180038
Gcc2	70297	-0.33669	0.111957			Cog1	16834	0.287813	0.0180038
Nav2	78286	0.211258	0.111957			Gm16357	102640026	-0.55426	0.0180038
l7Rn6	67669	-0.278322	0.112037			Shmt2	108037	0.625214	0.0180038
Vps33b	233405	-0.294467	0.112858			Dclre1b	140917	0.412949	0.0180038
Tiparp	99929	-0.356741	0.112858			Bglap2	12097	0.910712	0.0181614
Gm21897		-0.4121	0.11303			Ubl7	69459	0.471795	0.0181614
Snhg5	72655	-0.594054	0.11303			Gm21738		-1.01151	0.0181614
Sorbs2	234214	0.507884	0.11303			Gabarapl1	57436	0.335553	0.0182818
Phf14	75725	-0.293908	0.11303			Gm14537		-0.513766	0.0184517
Zfpm1	22761	0.30298	0.11303			R3hdm4	109284	0.296049	0.0184925
Gng7	14708	0.24583	0.11303			Gm5921		0.362077	0.018505
Pelp1	75273	0.250817	0.114081			Gm23455		-0.443532	0.018505
Myh10	77579	0.440466	0.114274			Gm10719		-1.18034	0.018505
Pus3	67049	-0.39389	0.114274			Gm10717		-1.12549	0.0185054
Tmem47	192216	-0.344528	0.11435			Slc2a1	20525	0.48018	0.0185054
Spata13	219140	0.271125	0.11435			Mir692-3	100124641	0.530338	0.0185054
Hist2h4	97122	0.360475	0.114749			Gm22392		-0.489374	0.0185054
Iqgap1	29875	0.328405	0.114796			Prr15	78004	-0.514926	0.0185054
Zfp260	26466	-0.249115	0.114796			Wbp2	22378	0.365757	0.0185054
A230050P20Rik	319278	0.345189	0.114969			Leng1	69757	0.353432	0.0185054
Ikzf2	22779	-0.315501	0.114969			Gm6344		0.364505	0.0185054
H2-DMa	14998	0.426082	0.114969			Uqcrc1	22273	0.551921	0.0185054
Qsox1	104009	0.324941	0.11524			Smc6	67241	-0.44674	0.0185054
Smarca5	93762	-0.389681	0.115813			Gm21411	102632316	-0.388872	0.0185054
Lat	16797	-0.320444	0.116946			Gm25401		-0.472886	0.0185126
Emc1	230866	0.28771	0.116946			Trappc10	216131	0.315346	0.018517
Thap1	73754	-0.330487	0.116946			Cdcp1	109332	0.358614	0.0185635
1190002N15Rik	68861	-0.470439	0.116946			Papss2	23972	0.359091	0.0185734
Gm9025		0.305971	0.116946			Maged1	94275	0.313627	0.0186331
Piezo1	234839	0.295309	0.117024			Atp6v0c	11984	0.263956	0.0186572
Hs1bp3	58240	0.312357	0.117534			Gm5070		0.37169	0.018683
Il4ra	16190	0.405557	0.117534			Trpv4	63873	0.326294	0.0186832
Phxr4	18689	0.4865	0.117534			BC034090	207792	0.31162	0.0187028
Clstn1	65945	0.367543	0.11778			Fam132a	67389	0.464554	0.0187199
Gm14698	100040244	-0.392583	0.11778			Gm13127		0.412649	0.0187199
Rsrc2	208606	-0.379165	0.11778			Hhatl	74770	0.513428	0.0187247
Nudt10	102954	-0.416178	0.11778			Nelfb	58202	0.30543	0.0187254
Zfp638	18139	-0.527177	0.11778			Gm17150		0.438275	0.0187254
Ednra	13617	0.510714	0.118565			Trpt1	107328	0.411586	0.0187954
Gm20053	100504084	-0.47522	0.118565			Celsr1	12614	0.327515	0.0187954
Zfp281	226442	-0.355186	0.118614			Agap1	347722	0.280941	0.0188029
Ctbp1	13016	0.277195	0.118614			Pdxk	216134	0.431628	0.0188029
Tgfbr2	21813	0.308077	0.118614			Gm5513		-0.278175	0.0188437
Lmcd1	30937	0.458911	0.118614			Cops7a	26894	0.251104	0.0189468
Kbtbd11	74901	-0.329182	0.118677			Gm10563		-0.602838	0.0189713
Gm12723		0.274465	0.118677			Carkd	69225	0.382532	0.0189713
Ap2b1	71770	0.212503	0.118677			Bicc1	83675	0.284223	0.0189713
Gm6505		-0.477113	0.118885			Rnf208	68846	0.329686	0.0189713
Fbln7	70370	0.348141	0.118885			Gm11533		0.307922	0.0189713
Ccbe1	320924	0.326847	0.118885			Zfp930	234358	-0.537335	0.019002
Cln6	76524	0.257917	0.118885			Gm12615		0.437308	0.0190396
Eng	13805	0.486725	0.118885			Elk3	13713	0.349603	0.019152
Gpm6b	14758	-0.294358	0.118885			Cited2	17684	0.633311	0.019162
Fam25c	69134	-0.290074	0.118885			Gm11336		0.44749	0.019162
Clk4	12750	-0.45648	0.118885			Nt5dc3	103466	0.411143	0.019162
Slfn8	276950	0.357606	0.118885			Slc25a15	18408	0.323885	0.0191751
Gm19941	100503883	0.251755	0.118885			Fam83g	69640	0.361886	0.0191751
Ctss	13040	1.12928	0.118885			Plekhm1	353047	0.287234	0.0191751
4732440D04Rik		-0.459778	0.118885			Sema4b	20352	0.312536	0.0191845
Ptafr	19204	0.730957	0.118885			Nfix	18032	0.357716	0.0191845
Gm25278		-0.230444	0.119402			Gm23814		-0.430815	0.0192364
Coro1c	23790	0.272087	0.119463			Gm14107		0.335048	0.0193412
Gm1974	100038852	-0.517559	0.119473			App	11820	0.380089	0.0193412
Tapbp	21356	0.263322	0.119607			Dis3l2	208718	0.298439	0.0193513
Mir34a	723848	0.403374	0.119607			Etohi1	626848	-0.812683	0.0193896
Wrb	71446	0.286377	0.119607			Gm22969		-0.560295	0.0194175
Rasl11a	68895	0.561399	0.119607			H2-Ab1	14961	0.402145	0.0194175
Lilr4b	14727	1.76757	0.119607			Tuba1c	22146	0.442228	0.0194175
Atp10a	11982	0.290038	0.119607			Pacs2	217893	0.353425	0.01942
Ighv1-55	780932	0.525483	0.119607			BC035947	269211	0.466553	0.0194492
Ctc1	68964	0.221114	0.119607			Zfpl1	81909	0.319887	0.0194645
Timm9	30056	-0.354765	0.119607			Pgam1	18648	0.656053	0.0194979
Rev3l	19714	-0.378546	0.119607			Tmem259	216157	0.271094	0.0195224
1810030O07Rik	69155	0.362168	0.119607			Gm25205		-0.736242	0.0195224
Des	13346	0.494388	0.119607			Rpl14-ps1	100040970	0.493971	0.01961
Dock7	67299	0.280114	0.119607			Plin3	66905	0.329944	0.0197345
Flt4	14257	0.494465	0.119607			Rab4b	19342	0.308558	0.0197653
Pitpnm1	18739	0.299159	0.119607			Mir6386	102465203	-0.538189	0.0197907
H2-Aa	14960	0.683443	0.119607			Atxn2	20239	0.310542	0.0198355
Zdhhc1	70796	0.325789	0.119607			Fam195b	192173	0.309535	0.0198355
Thoc2	331401	-0.351479	0.119607			Trp53	22059	0.415805	0.019862
Ccnc	51813	-0.448425	0.119607			Slc22a28	434674	-0.795737	0.0199429
Pparg	19016	0.685281	0.119607			Gm26331		-0.561856	0.0199429
Mb21d2	239796	-0.295918	0.119607			Gm9140	---	0.440015	0.0199473
2300009A05Rik	69478	-0.460211	0.119607			Itpr2	16439	0.299052	0.0201232
Irak3	73914	0.54142	0.119607			Ctbp1	13016	0.319501	0.0201232
Sema3f	20350	0.418964	0.119607			Dock9	105445	0.344683	0.0201311
Cacnb3	12297	0.285134	0.119797			Polrmt	216151	0.269964	0.0201311
Ikzf4	22781	0.266221	0.119901			Gm11902		0.448057	0.0204965
Soga1	320706	0.287918	0.120032			Dnajb12	56709	0.335335	0.0205056
Ptges3	56351	-0.307909	0.121155			Rnf185	193670	0.258764	0.0205056
E230008O15Rik	319862	-0.271303	0.121495			Gstp1	14870	0.492149	0.0205056
G2e3	217558	-0.27077	0.121626			Galns	50917	0.427159	0.0205225
Gm5423		0.50282	0.121679			Gm14288	13999	-0.641195	0.0205225
Loxl1	16949	0.555785	0.121774			Gtf2h2	23894	-0.289633	0.0205225
Slc35a4	67843	0.314695	0.121998			Pcif1	228866	0.298486	0.0205686
Gimap3	83408	0.611625	0.121998			Trp53-ps		0.450803	0.0205686
Stom	13830	0.494609	0.122182			Slc35a4	67843	0.375404	0.0205703
Orc4	26428	-0.518638	0.122378			Rps2	16898	0.253379	0.0205703
Icam1	15894	0.678669	0.12345			Dpagt1	13478	0.445352	0.0205703
Tspan9	109246	0.3164	0.123482			Gm20746	434624	0.52282	0.0205703
Pcnxl3	104401	0.303027	0.123482			Gstp2	14869	0.531322	0.0205703
Pcf11	74737	-0.318232	0.123482			Slc16a13	69309	0.47502	0.0206171
Slc9a8	77031	0.228914	0.123482			Mboat1	218121	0.629481	0.0206171
Olfr1372-ps1	257871	0.347632	0.123482			Gm22968		-0.611273	0.0206171
Msh3	17686	-0.330342	0.123482			Gm4968		0.41182	0.0206171
Larp1b	214048	-0.421489	0.123482			Prex2	109294	-0.320416	0.0206171
Etv5	104156	0.299589	0.123482			Kng1	16644	0.325376	0.0206171
Gm21956		0.485629	0.123488			Aldh3a2	11671	0.275926	0.0206395
Sepw1	20364	0.353218	0.12411			Acad10	71985	0.322025	0.020687
Snapc3	77634	-0.249555	0.124268			Gm11843		-0.563366	0.0208263
Rps2-ps9	666682	0.277048	0.124512			Slc9a1	20544	0.329237	0.0210004
Psmb8	16913	0.366772	0.124512			Gm27828		-0.634329	0.0211033
Eif6	16418	0.226933	0.124512			Pard6b	58220	0.290255	0.0211107
Gm7870		0.247273	0.124512			AI987944	233168	-0.356766	0.0211107
Zfp708	432769	-0.253124	0.124512			Sbf1	77980	0.226142	0.0211107
Gm21411	102632316	-0.340482	0.124512			Rmi1	74386	-0.325917	0.0212516
Smek1	68734	-0.267769	0.124682			Magi2	50791	0.34949	0.0212516
Tgfb3	21809	0.460872	0.125196			Gm14387	100862119	-0.728624	0.0213202
Ankrd1	107765	0.814693	0.125196			Gm15968		-0.752567	0.0213202
Serpinb1a	66222	-0.48922	0.125196			Gm23264		-0.710308	0.0214561
Zfp426	235028	-0.270283	0.125196			Cldn6	54419	0.334101	0.02146
Ighv2-2	777686	0.345308	0.125196			Eif4ebp2	13688	0.348573	0.0214879
Cers5	71949	0.230642	0.125196			Ddx39b	53817	0.302194	0.0215789
Osgepl1	72085	-0.504189	0.125196			Ngef	53972	0.35633	0.0215789
Nr4a1	15370	1.18875	0.125246			Zfp131	72465	-0.306576	0.0215789
Mapk3	26417	0.343065	0.125246			LOC100862331	---	-0.815612	0.0215789
Fam92a	68099	-0.394302	0.125246			Clk1	12747	-0.353273	0.0215902
Gm12727		0.431416	0.125246			Tmed10	68581	0.380013	0.0216207
Zfp846	244721	-0.280293	0.125246			Plagl2	54711	0.25354	0.0216212
Smc5	226026	-0.30053	0.12532			Gm23369		-0.417776	0.0216509
Myc	17869	0.352062	0.12532			Reep4	72549	0.337494	0.0216509
Tsc2	22084	0.385977	0.12532			Gm16177		0.295052	0.0217753
Col6a3	12835	0.342361	0.125399			Gvin1	74558	-0.380466	0.0217753
Svil	225115	0.277177	0.125399			Gm17535		-1.21517	0.021792
Gnrh1	14714	-0.275182	0.125399			2310007B03Rik	71874	0.25417	0.021792
Trp53-ps		0.378794	0.125414			Ern1	78943	0.279108	0.0218918
Rtn4rl1	237847	0.381978	0.125414			Eif4b	75705	0.389102	0.0219025
Rock1	19877	-0.36096	0.125757			Spns2	216892	0.537933	0.0220058
Map4k3	225028	0.233835	0.125944			Psmd3	22123	0.384666	0.0220959
Gm14431	100303732	-0.739452	0.125944			Nprl3	17168	0.235485	0.0220959
Gm14431	100303732	-0.739452	0.125944			Rbpms2	71973	0.303499	0.02213
Gm14421		-0.657077	0.126544			Gm8765	667693	-0.748975	0.02213
Gm11966		-0.518785	0.126566			Gm3285	100041351	0.348034	0.022139
N4bp1	80750	0.318021	0.127086			Plpp3	67916	0.628644	0.022139
Ccndbp1	17151	0.247029	0.127086			2310022A10Rik	66367	0.245541	0.022139
Zfp759	268670	-0.579594	0.127086			E2f4	104394	0.270488	0.0221813
Pkd1	18763	0.348571	0.127086			Clstn1	65945	0.340418	0.0222313
Clec4a3	73149	1.00532	0.127086			Slc19a1	20509	0.374769	0.0222313
Gm10491		0.245593	0.127086			Gm25772		-0.366211	0.0222313
Mgat4b	103534	0.294051	0.127086			Sipa1l3	74206	0.262099	0.0222313
Tnfrsf12a	27279	0.509892	0.127278			Gm12619		0.407647	0.0222313
1700017B05Rik	74211	0.251433	0.127635			Eno1b	433182	0.579496	0.0222313
F2rl1	14063	0.327908	0.127635			Map2k2	26396	0.26239	0.0222568
Eid3	66341	0.421199	0.127635			Naga	17939	0.295635	0.0222568
Slc10a6	75750	0.783296	0.127635			C4a	625018	0.663289	0.022265
Gm20300	100504586	-0.39512	0.127635			Adgrf5	224792	0.457384	0.022265
Fyb	23880	0.863693	0.127635			Mbtps1	56453	0.289712	0.022265
Zdhhc18	503610	0.316665	0.127635			St6galnac2	20446	0.323918	0.0224714
Vill	22351	-0.321095	0.127635			Rpl28-ps3	100039645	0.329208	0.0224748
Gorasp2	70231	0.239276	0.127635			Mpv17l2	234384	0.605183	0.0226234
Slc6a6	21366	0.336271	0.127635			Tm9sf4	99237	0.312151	0.0226234
Smarcd1	83797	0.250347	0.127635			Slc27a1	26457	0.386567	0.0226234
Gm14108		0.305333	0.127635			Stat5b	20851	0.292785	0.0226234
Gm1848	236737	0.413758	0.127635			Gm24098		0.388953	0.0226234
Ccdc102a	234582	0.294633	0.127798			Gm25381		0.388953	0.0226234
Rbm12	75710	0.301223	0.128291			Mir692-1	751529	0.534052	0.0227418
Fmr1	14265	-0.226303	0.128422			Cs	12974	0.464669	0.0227704
Fam53b	77938	0.288255	0.128458			Rabggta	56187	0.384523	0.0228363
Paxbp1	67367	-0.288997	0.128568			Ncor1	20185	0.326206	0.0230549
Gm5454	432800	0.425131	0.128606			Gm15962		-0.325286	0.0230743
Gm14431	100303732	-0.766855	0.129102			Zfx	22764	-0.325484	0.0231181
Scarb1	20778	0.377968	0.129102			Eif2ak2	19106	-0.281766	0.0231255
Gm4242	100043120	0.361699	0.129102			Tctn2	67978	0.30816	0.0231496
Gm26184		-0.213592	0.129102			Fam73a	215708	0.301529	0.0231792
2210404O09Rik	70081	-0.318401	0.129102			Zfyve26	211978	0.259596	0.0231792
Mir219a-1	723823	0.336798	0.129102			Ncdn	26562	0.361331	0.0233102
Creg2	263764	0.323099	0.129102			Gm14411	628239	-0.598401	0.0233265
Cdc42bpb	217866	0.333257	0.129741			D630045J12Rik	330286	0.270652	0.023345
Rad54l2	81000	0.266985	0.129741			Gm17421		0.351099	0.023345
Cntln	338349	-0.33288	0.129926			Zfp52	22710	-0.322732	0.0233773
Abcd1	11666	0.265277	0.13038			Wrap53	216853	0.451417	0.0233773
BC024416	---	-0.223394	0.13038			Lhx1	16869	0.458884	0.0233773
Gm20174	100504326	0.221607	0.130768			Gm20775		-0.464066	0.0233773
Smim10l1	381820	-0.439854	0.130768			Mirlet7a-1	387244	-0.579111	0.0233962
Nacc1	66830	0.366193	0.13138			Imp4	27993	0.559573	0.0233962
Itgb3	16416	0.498737	0.131474			Rptor	74370	0.231752	0.0234059
Samd4	74480	0.369772	0.131474			Ppp1r37	232947	0.241786	0.0234163
Pygm	19309	0.4011	0.131474			Gnb2	14693	0.260037	0.0234739
B3galt2	26878	-0.356374	0.131474			Rnf123	84585	0.232906	0.0234739
BC002059	213811	-0.599641	0.131474			Fopnl	66086	-0.274958	0.0234764
Irak2	108960	0.310783	0.131987			Epb41l1	13821	0.276232	0.0234764
Adam9	11502	0.312076	0.132228			Ifi203	15950	-0.383957	0.0235429
Gm4540		-0.656032	0.132238			Chic2	74277	-0.322864	0.0235816
Ebag9	55960	-0.236057	0.132748			Hps4	192232	0.369166	0.0236406
Bin1	30948	0.216736	0.132947			Gm16010	100502670	0.47824	0.0236406
Gm15067	100503205	-0.572522	0.133031			Rpl17-ps9	100043872	-0.376011	0.0236406
Gm17138		0.273083	0.133031			Kansl1l	68691	-0.321007	0.0236406
Snora24	100306957	-0.443448	0.133031			Mrpl36	94066	0.379475	0.0236406
Plod2	26432	0.331298	0.133031			Btbd8	100503185	-0.304989	0.0236406
Ccdc50-ps	277707	0.390103	0.133087			LOC100861682	---	-0.366929	0.0236406
Ubxn2b	68053	-0.410282	0.133838			Hs6st1	50785	0.445947	0.0236406
Ndufab1	70316	-0.32296	0.133838			Gm13241	433790	-0.309804	0.0236406
Tlr2	24088	0.418657	0.133838			Tnpo2	212999	0.308789	0.0236611
C920025E04Rik	667803	0.32459	0.13396			Gm14111		0.274604	0.0236793
Lama5	16776	0.392842	0.13396			Acsf3	257633	0.255958	0.0237385
St3gal1	20442	0.384621	0.13396			Uhrf1bp1	224648	0.302055	0.0237547
H2-Ea-ps	100504404	0.794149	0.13396			Gm15536		0.381314	0.0237547
Snord123	66835	0.696634	0.13396			Gm25577		-0.512614	0.0237574
Rpl39	67248	-0.443683	0.13396			Plcb3	18797	0.328992	0.0237574
Gprc5a	232431	0.444373	0.13396			Phpt1	75454	0.429627	0.0237574
Khdrbs3	13992	0.294466	0.13396			Gm14403	433520	-0.859556	0.0237574
Ighm	16019	1.09036	0.13396			Gm5561		0.330216	0.0237574
Il17rd	171463	0.32991	0.13396			H2-DMb1	14999	0.453735	0.0238263
Hsf2	15500	-0.427594	0.13396			Gm18733		0.401775	0.0239122
Ttc28	209683	0.367849	0.133972			Gm13242	100041379	-0.405378	0.0239141
Dnttip2	99480	-0.396551	0.133982			Numa1	101706	0.329532	0.0239218
Slc44a2	68682	0.33642	0.133982			Gm25992		0.464186	0.0239774
Hck	15162	0.833732	0.133982			Gm24267		-0.525156	0.0240083
Gpr153	100129	0.383761	0.134273			Coro7	78885	0.258529	0.024062
Cul7	66515	0.20451	0.134435			Gm10088	100504250	-0.488243	0.024062
Ankra2	68558	-0.257178	0.134583			Got2-ps1	14720	0.52633	0.024062
Amph	218038	0.389379	0.134583			Mir3471-2	100499523	-0.318138	0.024062
Gm22940		-0.508366	0.134583			Mir3471-2	100499523	-0.318138	0.024062
Glrx3	30926	-0.456251	0.134583			Itgax	16411	0.349367	0.0240962
Gm1840		0.351443	0.134583			Gm4944	240038	-0.325262	0.0241302
Zfp85	22746	-0.459423	0.134583			Athl1	212974	0.256463	0.0241302
Cers4	67260	0.286082	0.134583			Snhg6	73824	-0.34551	0.0241302
Lipo4	628236	-0.212376	0.134583			Samd9l	209086	-0.723119	0.0241302
Tnfaip2	21928	0.265689	0.134583			Rps2-ps4	667731	0.387432	0.024167
Cd82	12521	0.229266	0.134655			Ppargc1a	19017	0.331241	0.0242139
Rcor3	214742	-0.281143	0.134655			Cstf1	67337	0.375435	0.0242139
Rhbdf1	13650	0.227271	0.134655			Snap91	20616	-0.465712	0.0242361
Igkv2-137	692187	0.532387	0.134655			Atraid	381629	0.441789	0.0242445
Bcl2a1a	12044	1.78077	0.134655			Znhit2	29805	0.4444	0.0243329
Gm22507		-0.388963	0.134655			Dapk1	69635	0.342745	0.0243346
Gm11949		0.342986	0.134655			Ints9	210925	0.352185	0.0243346
Znhit3	448850	-0.303044	0.134655			Gm25355		-0.348894	0.0243346
Tusc5	237858	0.434508	0.134655			Gm23064		-0.348894	0.0243346
Chpt1	212862	-0.715532	0.134655			Gm14325	329575	-0.661633	0.0243346
Gm24715		-0.388524	0.134655			Gm10420	639606	0.380857	0.0243346
Stk10	20868	0.358859	0.134655			Tmem50b	77975	0.45543	0.0243346
Gm8648		0.39789	0.134655			E230008O15Rik	319862	-0.334136	0.0243473
Malsu1	75593	-0.315931	0.134655			Pgm2	72157	0.292123	0.0243537
Myo1b	17912	0.511935	0.134655			Gm11687		0.358359	0.0243683
Prkd2	101540	0.444302	0.134655			ND6	17722	-0.525622	0.0243683
Gm24876		-0.547372	0.134655			Clk4	12750	-0.390351	0.0243683
Gm25969		-0.267802	0.134655			Eps8l2	98845	0.245245	0.0243683
Gm19899	100503795	-0.536326	0.134824			Sgsm1	52850	0.240066	0.0243683
Tspan31	67125	0.316881	0.135096			Tmem86b	68255	0.407568	0.0243683
Pgf	18654	0.341155	0.135157			F830001A07Rik	320055	-0.937737	0.0243683
Gm26141		0.220464	0.135157			Gm22474		-0.531898	0.0243683
1110059G10Rik	66202	-0.277691	0.135157			Gm3470	100041680	0.329776	0.0244182
Stard3nl	76205	0.291691	0.135157			Gm3993	100042727	-0.33779	0.0244182
1810022K09Rik	69126	-0.637542	0.135173			Myof	226101	0.259463	0.0244182
Gm6542		-0.457486	0.135173			Gm22132		-0.352572	0.0244182
Lcp1	18826	0.848207	0.135412			Mmachc	67096	0.293246	0.0244182
Gm25654		0.607924	0.135412			Ncstn	59287	0.275926	0.0244182
Gm13786		-0.343968	0.135778			Fbxo30	71865	-0.499062	0.0244182
Nmt1	18107	0.22978	0.135778			Gm2004	628147	-0.661753	0.0244182
Gm13691		-0.327417	0.135778			Haus4	219072	0.430814	0.0244182
Gm14548	100038909	0.903864	0.135983			Arap2	212285	-0.356223	0.0244182
S1pr3	13610	0.492846	0.136043			Kdf1	69073	0.274811	0.0244182
Vat1	26949	0.299679	0.136043			Iws1	73473	-0.388681	0.0244182
Snx3	54198	0.262599	0.136043			Cyp2a5	13087	1.03916	0.0244814
Clptm1l	218335	0.226703	0.136043			Tnfrsf1a	21937	0.325547	0.0244814
Gm13319	100852391	0.348602	0.136043			Gm10801		-1.65567	0.0244814
Tmem256	69186	-0.433791	0.136043			Calcoco2	76815	-0.394392	0.0247409
Esm1	71690	0.551443	0.136043			Gm13022		-0.347553	0.0248379
Crtc3	70461	0.327628	0.136043			Sidt2	214597	0.263596	0.0248379
Mir6989	102465598	0.483663	0.136043			Gm14516		0.474704	0.0248379
Ext2	14043	0.288055	0.136043			Gm5270		0.257368	0.0248379
Stc2	20856	0.323099	0.136043			Dio1	13370	-0.734857	0.0248379
Gnpnat1	54342	-0.73547	0.136043			Fam63a	75007	0.22172	0.0248748
Gm25636		-0.479607	0.136043			Dap	223453	0.306245	0.02493
Leprotl1	68192	0.290005	0.136043			Exoc5	105504	-0.499979	0.0249554
Otud6b	72201	-0.281405	0.136043			Cobll1	319876	0.302271	0.0249731
Snx17	266781	0.314759	0.136043			Cep83	77048	-0.311467	0.0250107
Mir677	751518	-0.641337	0.136043			Gm3500	100041678	-0.33013	0.0250107
Ptpn23	104831	0.368087	0.136043			Lrp5	16973	0.228901	0.0250107
Rasa3	19414	0.390233	0.136044			Gm23815		-0.522198	0.0250107
Psen1	19164	0.24982	0.136044			Gm3756		0.432156	0.0250107
Luc7l3	67684	-0.253628	0.136044			Eno1	13806	0.430922	0.0250107
Sigmar1	18391	0.252734	0.136188			Cnnm1	83674	0.370171	0.0250107
Mir721	723975	-0.662777	0.136188			Uba1	22201	0.375693	0.0250107
Ramp3	56089	0.359919	0.136188			Farp1	223254	0.372658	0.0250107
Npr1	18160	0.520774	0.136358			Gm9774		0.319278	0.0250107
Gm11331		-0.313966	0.136358			Abhd5	67469	-0.265712	0.0250652
Leprot	230514	0.284723	0.136462			Gm6485		0.577998	0.0250652
Gm15562		0.539542	0.136691			Ubr4	69116	0.303666	0.0250652
Cd40	21939	-0.39732	0.13712			Arsa	11883	0.303093	0.0250652
Tor4a	227612	0.297447	0.13712			Ces2e	234673	0.429746	0.0251285
Akt2-ps	111116	0.366818	0.137479			Zfp523	224656	0.286238	0.0251379
Shroom4	208431	0.371821	0.137479			Igf2r	16004	0.339556	0.0251555
Mtss1l	244654	0.374072	0.138079			Gm11034		-0.616381	0.0252612
Dusp5	240672	0.575188	0.138153			Zcchc11	230594	-0.261021	0.0252612
Slc38a4	69354	0.342161	0.138217			Nav1	215690	0.261303	0.0252612
6030408B16Rik	77717	-0.446894	0.138223			Wdr83os	414077	0.514406	0.0252869
Pde8b	218461	0.404798	0.138227			Gm24715		-0.485629	0.0253886
Dcun1d1	114893	-0.309752	0.138227			Mir26a-1	387218	0.769479	0.0253886
Trappc9	76510	0.272567	0.138227			Fuca1	71665	0.508909	0.0253886
Tut1	70044	0.2556	0.138533			Gm12276		-0.422414	0.0254053
Gm24145		-0.493979	0.138533			Pnkd	56695	0.340673	0.0255195
Stim1	20866	0.302654	0.138533			Zfp326	54367	-0.251823	0.0255366
Ssb	20823	-0.441415	0.138533			Mob3b	214944	0.477189	0.0255811
Spcs1	69019	-0.402151	0.138533			Gm25337		-0.684613	0.0258239
Phf20-ps		0.250113	0.138533			Slc6a6	21366	0.437824	0.0258239
Mir680-2	751551	0.291968	0.138533			Gm25872		-0.348983	0.0258239
Pcmtd1	319263	-0.313097	0.138533			Tm7sf3	67623	0.337211	0.0258239
Pik3r1	18708	0.388552	0.138654			Gm29376	102634941	0.361711	0.0258239
LOC100861648	---	-0.358122	0.13911			Gm22821		-0.53616	0.0258239
Zfp960	449000	-0.682931	0.139117			Gm25484		-0.53616	0.0258239
Ino80c	225280	0.26299	0.139117			Gm24641		-0.53616	0.0258239
Impad1	242291	-0.351413	0.139117			Gm17631		-0.524644	0.0258239
Gm15065		-0.449835	0.139194			Gm6712	100862203	-0.633708	0.0258962
Rars2	109093	-0.354277	0.139194			Jmjd8	72106	0.356671	0.0259374
Spon1	233744	0.365297	0.139194			Dusp7	235584	0.410908	0.0259374
1810010H24Rik	69066	0.311418	0.139194			Capn7	12339	-0.330987	0.0259425
Pml	18854	0.400564	0.139194			Tmem174	68344	0.355159	0.0259573
Gm22094		-0.347634	0.139583			Eri3	140546	0.300113	0.0259878
Phlda3	27280	0.357631	0.139688			Cherp	27967	0.288806	0.0259925
Lypla2	26394	0.225381	0.139814			Mfsd4	213006	0.330383	0.0260606
Stmn2	20257	0.369628	0.139814			Gm4735	103324	0.514073	0.0260606
Rbm39	170791	-0.294401	0.139814			Xpo6	74204	0.363885	0.0260606
Zfp131	72465	-0.2749	0.139814			Plekhg3	263406	0.259047	0.0260609
Plppr5	75769	0.713343	0.139814			Gm11868	667251	-0.469889	0.0260952
Gm15446	100642166	-0.504816	0.139814			Zhx2	387609	0.355709	0.0260952
Tpm3-rs7		0.329583	0.139948			Suz12	52615	-0.383656	0.0260952
Robo4	74144	0.40155	0.14047			Dek	110052	-0.359072	0.0260952
Edn1	13614	0.551742	0.14047			Lpcat3	14792	0.351519	0.0260952
Ndufb4	68194	-0.32687	0.14047			Scube3	268935	0.474157	0.0261011
Asph	65973	0.215123	0.14047			Eif3d	55944	0.397186	0.0261011
Gm12112		-0.648024	0.14047			Gm14288	13999	-0.657544	0.0261011
Tpst2	22022	0.335049	0.14047			Pi4kb	107650	0.280178	0.0261011
Ssbp1	381760	-0.368262	0.14047			Gm10203		-0.406253	0.0262132
Tmem43	74122	0.363503	0.14047			Gm6139	620248	0.348244	0.0262132
Ets2	23872	0.360933	0.14047			Wdyhv1	76773	0.488204	0.0262132
Ercc2	13871	0.264666	0.14047			Vapa	30960	-0.37141	0.0262504
Pigs	276846	0.351276	0.140525			Igkv8-30	384419	0.441529	0.0262506
Smim15	75616	-0.446106	0.140525			Zdhhc4	72881	0.348477	0.0262506
Elk3	13713	0.418047	0.140525			Gm8580	667338	0.442786	0.0262506
Ndst1	15531	0.20673	0.140525			Aplnr	23796	-0.467603	0.0262506
Zfp948	381066	-0.343334	0.140525			Pde7b	29863	0.395022	0.0263025
Pkig	18769	0.261334	0.140679			Gm21833		-0.701399	0.0263025
Cask	12361	-0.234822	0.140679			Ncln	103425	0.261818	0.0263366
Gm7030	630294	0.280593	0.140679			Zfp62	22720	-0.4115	0.0263751
Gm2004	628147	-0.762564	0.140679			Zcchc14	142682	0.368741	0.0264381
Nlrc5	434341	0.330281	0.140679			Capzb	12345	0.253079	0.0264381
Arhgef2	16800	0.242984	0.140716			Nicn1	66257	0.740302	0.0265171
Apbb2	11787	0.36736	0.140716			Calb1	12307	-0.465562	0.0265247
Prkca	18750	0.564882	0.140716			Rdh11	17252	0.363085	0.0265776
Gabra4	14397	0.482268	0.140729			Gm7189		0.254338	0.0265776
Gm15753	624083	0.43505	0.141184			Mir1981	100316821	-0.875083	0.0265776
Gm10855	100038708	0.561702	0.141184			Orc2	18393	-0.31637	0.02659
Gm16284		0.457453	0.141329			Os9	216440	0.280452	0.0266124
Ap3d1	11776	0.350847	0.141779			Gm10222		-0.497451	0.0266124
Cmtr2	234728	-0.268429	0.141779			Rpl18	19899	0.303638	0.0266124
Gm24930	---	-0.396195	0.141881			Pkp4	227937	0.262148	0.0266197
Sbk1	104175	-0.283997	0.141885			Wdr81	192652	0.28318	0.0266197
9330159M07Rik	319673	-0.310703	0.141885			Gm1965	434065	0.262884	0.0266197
2610035D17Rik	72386	0.231748	0.141885			Rbm39	170791	-0.297001	0.0266197
Gm11451	497655	-0.3967	0.141885			Tmem8	60455	0.374311	0.0266197
Gm17576		-0.744969	0.141983			Umod	22242	0.375419	0.0266197
Nol3	78688	0.273351	0.141983			Ech1	51798	0.550287	0.0266454
Zfp729a	212281	-0.532838	0.141983			Mdh2	17448	0.280956	0.0266454
Hacd1	30963	-0.28502	0.141983			Prdx2-rs3	666242	0.362303	0.0266454
Homer1	26556	-0.344498	0.142043			Mta1	116870	0.244523	0.0266454
Bmper	73230	0.359486	0.142043			Pcolce	18542	0.311176	0.0266454
Fam126b	213056	-0.45867	0.142043			Otub1	107260	0.515313	0.0266454
Plppr2	235044	0.349036	0.142043			Acp6	66659	0.229306	0.0266454
Gm12840		0.813657	0.142043			Dym	69190	0.410155	0.0266454
Gm11009		-0.523717	0.142043			Hnrnpdl	50926	-0.347079	0.0266454
Gm14401		-0.596302	0.142043			Smcr8	237782	0.3279	0.0266454
Zfp958	233987	-0.625175	0.142632			Lama3	16774	0.344495	0.0266454
Nol6	230082	0.255967	0.142632			Rmnd5b	66089	0.353844	0.0266454
Fam135a	68187	-0.379067	0.142632			Rtfdc1	66404	0.355598	0.0266454
Rnaseh2c	68209	-0.230206	0.142755			Polr3a	218832	0.246735	0.0266454
Parg	26430	-0.226665	0.142755			Nmnat3	74080	0.342683	0.0266454
Itsn1	16443	0.253867	0.14282			Lztfl1	93730	-0.437898	0.0266454
Gm15972	100502834	-0.292565	0.142998			Gm5978	546797	0.301539	0.0266454
Gm15861		-0.419273	0.142998			Gm2808	100040500	0.236699	0.0266454
Gm12669	620016	-0.455404	0.142998			Gm12444		-0.540155	0.0266454
Gm17546	100502979	-0.378605	0.142998			Hist1h1c	50708	0.832356	0.0266454
LOC100862189	---	0.275064	0.142998			4930453N24Rik	67609	-0.347052	0.0266454
Gm15519		0.240608	0.142998			Pias4	59004	0.224574	0.0266454
Bcl2a1b	12045	1.08858	0.142998			Gm6311		0.327088	0.0266454
Gm6206	621205	-0.316732	0.143155			Gm19425	100502872	-0.464605	0.0266454
Bin3	57784	0.251369	0.143242			Foxn3	71375	0.260563	0.0266454
Gm15378		0.332303	0.143602			Gm16061		0.340045	0.0266454
Ly96	17087	-0.514686	0.143935			Gm14712		-0.310516	0.0266454
Prkrir	72981	-0.264502	0.143935			Atg2b	76559	0.31718	0.0266454
Glt28d2	320302	0.230544	0.144095			Gm14431	100303732	-0.593705	0.0266454
Cybb	13058	1.30388	0.144245			Map1b	17755	0.306405	0.0266454
Fgr	14191	0.852845	0.144336			Fam134a	227298	0.294853	0.0266454
Sema4b	20352	0.264056	0.1444			LOC100861804	---	0.351107	0.0266454
Atr	245000	-0.325907	0.144788			Cxxc1	74322	0.311742	0.0266454
Abr	109934	0.292388	0.144788			Lysmd3	80289	-0.601547	0.0266454
Gm14288	13999	-0.707469	0.144788			Ube3b	117146	0.291175	0.0266454
Sumo1	22218	-0.431888	0.144788			Polr1b	20017	0.24475	0.0266454
Gm19372	100502786	-0.518751	0.144788			Pxk	218699	0.363362	0.0266454
Ephb1	270190	0.357244	0.144788			Ahsa2	268390	-0.317079	0.0266454
Adprh	11544	0.336895	0.144973			Ezh1	14055	0.334919	0.0266454
Bcr	110279	0.296267	0.145522			Gm10254		0.336261	0.0266454
Gpr27	14761	0.291962	0.145591			Anxa4	11746	0.270668	0.0266454
Oxsm	71147	-0.295037	0.145698			Psmc6	67089	-0.578841	0.0266454
Gm14393	664987	-0.590943	0.145698			Gm22463		-0.388841	0.0266454
Cirh1a	21771	0.387756	0.145698			Gm25972		-0.388841	0.0266454
Smc6	67241	-0.405163	0.145698			Gm22547		-0.388841	0.0266454
Gm24630		-0.736369	0.14601			Gm23976		-0.388841	0.0266454
Gm14400		-0.463213	0.14601			Gm26386		-0.388841	0.0266454
Usp10	22224	0.21433	0.14601			Gm25458		-0.388841	0.0266454
Lactb	80907	-0.441545	0.146278			Gm23292		-0.388841	0.0266454
Gdpd5	233552	0.463474	0.146515			Gm22414		-0.388841	0.0266454
Orc6	56452	-0.344256	0.146739			Gm23646		-0.388841	0.0266454
Gm4353		-0.416749	0.146954			Gm22825		-0.388841	0.0266454
Nudt7	67528	-0.416328	0.146954			Gm26241		-0.388841	0.0266454
Efemp2	58859	0.385887	0.146954			Gm24973		-0.388841	0.0266454
Gemin5	216766	0.193363	0.146954			Gm22913		-0.388841	0.0266454
Trak1	67095	0.292094	0.146954			Gm25084		-0.388841	0.0266454
Zfp322a	218100	-0.235265	0.146954			Gm23282		-0.388841	0.0266454
Mcrs1	51812	0.279507	0.147107			Gm24302		-0.388841	0.0266454
Nek1	18004	-0.380458	0.147107			Gm24643		-0.388841	0.0266454
Psmc6	67089	-0.539719	0.147634			Gm26235		-0.388841	0.0266454
Asap1	13196	0.312316	0.14767			Hgs	15239	0.274838	0.0266454
Trbd1	100125246	-0.308576	0.14767			Pfkp	56421	0.27047	0.0266454
Tmem63a	208795	0.333371	0.14767			D10Jhu81e	28295	0.563295	0.0266911
Usp16	74112	-0.272918	0.14767			Rps2-ps6		0.352565	0.0267047
Ist1	71955	0.2262	0.14767			Usp20	74270	0.375577	0.0269467
Vstm4	320736	0.324191	0.14767			Gm14416	100504247	-0.679648	0.0269467
Zfp738	408068	-0.275033	0.14767			Clcn6	26372	0.293039	0.0269467
Ube2g2	22213	0.24669	0.147696			Gm12451		0.4615	0.0269467
Dld	13382	-0.555045	0.148442			Dda1	66498	0.261771	0.026968
Scap	235623	0.25863	0.148442			Idh2	269951	0.318875	0.026968
Zdhhc7	102193	0.267619	0.148442			Gm22129		-0.514349	0.026969
Ntrk2	18212	0.611293	0.148482			Zdhhc8	27801	0.314929	0.0269912
Tmem206	66950	0.273107	0.14884			Gm12881		-0.569176	0.0270163
Setd8	67956	-0.190293	0.14884			Lyrm7	75530	-0.297422	0.0271162
Sbno2	216161	0.282644	0.14884			Alpl	11647	0.259062	0.0271162
LOC100861785	---	-0.214422	0.148967			Rpl14	67115	0.446536	0.027183
Sema4c	20353	0.441398	0.149254			Ccdc173	75051	-0.425312	0.0272149
LOC100861916	---	-0.34676	0.149254			Reps2	194590	0.352553	0.0272149
Chst11	58250	0.274455	0.149254			Bpnt1	23827	0.403852	0.0272149
Brcc3	210766	-0.425898	0.149464			Ercc6l2	76251	-0.261185	0.0272149
Trib1	211770	0.380494	0.150166			Iqsec1	232227	0.261222	0.0272149
Bmp1	12153	0.298378	0.150166			Noc4l	100608	0.276298	0.0272149
Hmga1-rs1	111241	0.297645	0.150166			Gm6445	623688	-0.266414	0.0272149
Anxa11	11744	0.359895	0.150273			Tanc1	66860	0.236289	0.0272256
Tle1	21885	0.410969	0.15063			Ap5s1	69596	0.45177	0.0272256
Vps29	56433	-0.299114	0.151277			Gm12480		-0.40121	0.0273107
Gm16199		-0.370582	0.151432			Rpl29	19944	0.376094	0.0273281
Gm3150	100041120	-0.407007	0.151432			Rgs5	19737	-0.33579	0.0273448
Lrp5	16973	0.424181	0.152497			Snhg5	72655	-0.467441	0.0273945
Rcc2	108911	0.245903	0.152504			Vrk3	101568	0.298384	0.0274859
Cxcl16	66102	0.542053	0.152627			Gm19722	100503488	0.378249	0.0274859
Zfp932	69504	-0.461369	0.152627			Acnat2	209186	0.37865	0.0274859
Rhod	11854	0.292223	0.152627			Ano6	105722	0.301104	0.0274859
Igkv8-30	384419	0.419939	0.152687			Uimc1	20184	-0.273105	0.0274859
Atp5j	11957	-0.237987	0.152687			Gm14480		-0.289641	0.0274859
Terf1	21749	-0.281416	0.15278			Gm23062		0.417097	0.0274859
Gng5	14707	-0.292639	0.152814			LOC100505224	---	-0.480232	0.0274859
LOC100862018	---	-0.320312	0.153296			Dync1h1	13424	0.291897	0.0274859
Oaz1-ps		0.347474	0.153296			Gm14306		-0.58154	0.0274859
Gm27690		0.215338	0.153904			Gm3852	100042453	0.357338	0.0275405
Tst	22117	-0.510308	0.154184			Ifi30	65972	0.365961	0.0275405
Adrbk2	320129	0.581315	0.154281			Cyb561a3	225912	0.28356	0.0275405
Med21	108098	-0.665065	0.154348			Mthfd1	108156	0.347964	0.0275458
Abi3	66610	0.382663	0.154626			Zswim1	71971	0.427735	0.0275458
Mrps36	66128	-0.344914	0.154704			Pigr	18703	1.0684	0.0275666
Pde7b	29863	0.4207	0.154704			Rpl39-ps	100503815	-0.499427	0.0275666
Nadk	192185	0.218546	0.154704			Gm13226		0.292746	0.0275666
Gm20305	100504598	-0.671341	0.154727			Gm7353		0.382915	0.0275732
44625	69104	-0.262423	0.154776			mt-Tp		-0.399828	0.027578
Rps6ka1	20111	0.227257	0.154953			Cisd1	52637	0.43895	0.027578
Ssfa2	70599	0.364555	0.154953			Klhl3	100503085	0.358615	0.027578
Crry-ps		0.290172	0.154953			Gm12502		0.262648	0.027578
Ehbp1l1	114601	0.265072	0.154953			Rai2	24004	0.276484	0.0276031
Igfbp2	16008	0.366586	0.154953			Mdk-ps1	17243	0.416288	0.0276031
Gata3	14462	0.428058	0.154953			Tmem175	72392	0.358155	0.0276117
Eif2b2	217715	0.241055	0.154953			Smad1	17125	0.247193	0.0277276
Gm6863		-0.253791	0.154953			LOC100861810	---	-0.779172	0.0277276
Gm5612		0.311413	0.154968			Gm25132		-0.411248	0.0277438
P2rx1	18436	0.551605	0.155236			Gm6665		0.399711	0.0278742
C330013J21Rik	78703	-0.308326	0.155974			Gm10721		-1.01271	0.0279728
Dll4	54485	0.462603	0.156109			Cxx1c	72865	0.383909	0.0279798
Deb1	26901	-0.588161	0.156109			4930563D23Rik	75328	0.663339	0.0280435
Gprc5b	64297	0.444577	0.156109			Herc6	67138	-0.377601	0.0280871
Mir1954	100316776	0.245172	0.156109			Ccndbp1	17151	0.314029	0.0281261
Igsf6	80719	1.26332	0.156109			Tcea1-ps1	56645	-0.505899	0.0281444
Plekhg2	101497	0.374078	0.156217			Degs2	70059	0.458341	0.0282195
mt-Tq		-1.20579	0.156625			Gm10094	100041953	0.383418	0.0282482
AA474408	767812	-0.293843	0.156625			Smim6	68528	0.383034	0.0282598
Fbxw4	30838	0.229047	0.156625			Ggt1	14598	0.27966	0.0282936
Acyp2	75572	-0.351095	0.156625			Gm13921		0.298744	0.0283726
H2af-ps	100040209	0.301868	0.156625			Clptm1l	218335	0.310016	0.0284347
Nr3c2	110784	0.264376	0.156625			Fat1	14107	0.352747	0.0285555
Kirrel	170643	0.447542	0.156955			Gm13841	665032	0.382074	0.0285862
Enthd2	78777	0.234825	0.156955			Gm17705		-0.410394	0.0285862
4921504A21Rik	70832	-0.230425	0.157047			D630045M09Rik	432777	-0.327976	0.0285862
Slc26a10	216441	-0.458019	0.15727			Cat	12359	0.46215	0.0285862
Adora2a	11540	0.38406	0.15727			Rbm26	74213	-0.281841	0.0285932
Acox2	93732	-0.479078	0.15727			Zfp809	235047	-0.354661	0.0285953
P2ry6	233571	0.544787	0.15727			Stambp	70527	0.331113	0.0286569
Tspan33	232670	0.361185	0.15727			Rhcg	56315	0.410354	0.0286569
Ighv1-56	382695	0.41364	0.15727			Rps6ka1	20111	0.299593	0.0286569
Csrp2	13008	-0.40176	0.15727			44811	235072	-0.564266	0.0286681
Zfp820	75424	-0.265671	0.15727			mt-Tq		-0.857957	0.0286681
Cnot6l	231464	-0.224945	0.15727			2310001H17Rik	76432	-0.260671	0.0287366
Gm11008		-0.691653	0.15727			Mysm1	320713	-0.340442	0.0287773
Xpc	22591	0.275782	0.15727			Fah	14085	0.415153	0.0288724
Ppp2r3c	59032	-0.283102	0.15727			Ddx47	67755	0.288158	0.0288854
Mettl5	75422	-0.390494	0.15727			Arl8a	68724	0.243612	0.0289123
Gm11914		-0.443903	0.15727			Ddx24	27225	0.30858	0.028926
Nutf2-ps2	621832	-0.290301	0.157299			Nr3c2	110784	0.269482	0.0289374
Galns	50917	0.272022	0.157352			Myo9a	270163	-0.294663	0.0289441
Arsa	11883	0.267117	0.158203			Pigo	56703	0.282321	0.0289463
Gm14000		0.37558	0.15827			Rpl18-ps2	652986	0.305983	0.0289463
Ighv1-14	629863	0.769662	0.15827			Ssbp1	381760	-0.367237	0.0289463
Rbks	71336	-0.263162	0.15827			Gm17131		-0.710646	0.0289463
Mrps21	66292	-0.274466	0.15827			Crtc1	382056	0.27734	0.0289463
Gm15448	100041146	0.586233	0.15827			Phf2	18676	0.274972	0.0289741
Gm11405		0.428523	0.15827			Gm17604		-0.640452	0.0289938
Gng2	14702	0.295764	0.15827			Dnaja1	15502	-0.589967	0.0290601
Rnps1	19826	0.282016	0.15827			Ltc4s	17001	0.410806	0.0291622
Tyrobp	22177	1.12319	0.15827			Zfp654	72020	-0.80091	0.0291679
Rgs9	19739	0.378366	0.15827			Fzd4	14366	0.369933	0.0291679
Polr2k-ps		-0.391808	0.15827			F2rl1	14063	0.399481	0.0291704
Gm14416	100504247	-0.619983	0.15827			Hook3	320191	-0.380181	0.0291887
Gm20775		-0.318393	0.158327			Hipk1	15257	0.298554	0.0291887
Hilpda	69573	-0.366453	0.158327			Ndufa10	67273	0.306038	0.0291887
Gm11034		-0.318208	0.158327			n-R5s180		-0.392442	0.0291887
Tpcn1	252972	0.32524	0.158327			LOC105244763	105244763	-0.391278	0.0292629
Mterf1b	208595	-0.48011	0.158327			Gm6682	626534	0.332729	0.029292
Gm2399		0.473622	0.158327			Sipa1l1	217692	0.305307	0.029292
Gars	353172	0.210537	0.15847			Lrrc8d	231549	0.301135	0.0294334
Mir6929	102465560	-0.410684	0.15847			Chchd6	66098	0.39408	0.0294645
Hcfc1	15161	0.294161	0.158693			Cmip	74440	0.329773	0.0294645
Vps50	73288	-0.382486	0.158693			Phf20l1	239510	-0.301074	0.0294645
Cnot7	18983	-0.262928	0.158693			Copa	12847	0.382759	0.0294805
Jchain	16069	0.755076	0.158693			Smoc1	64075	0.295134	0.0295329
Gm17296	212728	0.203356	0.158907			Gm25214		-0.284954	0.0295401
Olfr1055	259023	-0.292786	0.15896			Pigq	14755	0.295217	0.029582
Ints3	229543	0.403239	0.15896			Gm10586	100043589	0.398538	0.0296257
Nomo1	211548	0.272255	0.15896			Pgd	110208	0.333386	0.0296373
Cnnm3	94218	0.326096	0.159035			Gm14405	626877	-0.591139	0.0297014
Tmem120b	330189	0.267473	0.159035			Nnt	18115	0.282443	0.0297014
Ighv1-62-1	668544	0.411326	0.159035			Ago1	236511	0.297793	0.0297014
Trp53inp1	60599	-0.417422	0.159035			Rpl26-ps4		-0.459253	0.0297014
Tnfrsf1b	21938	0.694574	0.159035			Rps2-ps5	545808	0.314436	0.0297014
Taf15	70439	-0.229957	0.159384			Gm22507		-0.486725	0.0297014
Ocel1	77090	-0.197584	0.159384			Zfp626	71163	-0.312731	0.0297014
Gm22829		-0.308292	0.159406			LOC100861882	---	-1.11936	0.0297014
Plxdc1	72324	0.317786	0.159557			Gm25080		-0.554988	0.0297014
Zfp229	381067	-0.22465	0.159557			Mvb12b	72543	0.268598	0.0297014
Anks1b	77531	0.35744	0.159557			Prkcz	18762	0.285232	0.02971
Plau	18792	0.51333	0.159557			Gm10913	100503125	0.32266	0.02971
Gaa	14387	0.270332	0.159557			Pdgfb	18591	0.334659	0.0298585
Add2	11519	0.490379	0.159557			Ncoa1	17977	0.312575	0.0298585
Txnip	56338	0.418411	0.159713			Gm4917		0.331404	0.0298955
Ptger4	19219	0.312871	0.159848			Dock4	238130	0.33722	0.029913
Zfp617	170938	-0.309723	0.159848			Rock2	19878	-0.427503	0.0299332
Gm20199	100504377	-0.321683	0.159852			Gm12091		0.383665	0.0300242
Vbp1	22327	-0.287041	0.159852			Il10rb	16155	0.342834	0.0300242
Gm2260	100039484	0.369462	0.159909			Ptbp1	19205	0.250755	0.0300242
Gm2026		-0.692235	0.160154			Gm12193		0.256726	0.0300242
Gm16581		0.430631	0.160393			Synj2bp	24071	-0.255611	0.0300242
Ppp1r18	76448	0.250415	0.160393			Cul5	75717	-0.361466	0.0300889
Rb1cc1	12421	-0.327445	0.160393			Slc25a35	71998	0.32353	0.030106
Dag1	13138	0.270662	0.160393			Gys1	14936	0.263974	0.030106
Serinc3	26943	0.21965	0.160393			Bsg	12215	0.36556	0.030106
Jade2	76901	0.311707	0.160409			Gm23192		-0.303361	0.030106
Map3k3	26406	0.347395	0.16098			Gm19313	100502668	0.366981	0.030106
Cdh6	12563	0.335725	0.161135			Rbm12b2	77604	-0.324069	0.0302004
Dapk2	13143	0.63539	0.161135			Bmp8a	12163	0.259645	0.0302004
Gm26533		-0.29716	0.161271			Nop58	55989	-0.356023	0.0302004
Znfx1	98999	0.292809	0.161792			1110059E24Rik	66206	-0.294857	0.0302004
Csprs	114564	0.545692	0.16192			Mrpl2	27398	0.528374	0.0302518
Ube2v2	70620	-0.517926	0.16192			Itga8	241226	-0.594903	0.0303573
Zfp442	668923	-0.627963	0.161953			Ktn1	16709	-0.320564	0.0303731
Cwf19l2	244672	-0.306008	0.162063			Gm23095		-0.55783	0.030416
H2-Ke6	14979	-0.262967	0.162708			Parg	26430	-0.244083	0.030416
Tctn1	654470	0.224399	0.162752			Gm12622		0.43833	0.0304195
Prrc2b	227723	0.416143	0.162818			Arfgef2	99371	0.25359	0.030535
Acp2	11432	0.365233	0.163011			Pgam1-ps2	668045	0.587061	0.030535
Gm1826		0.297075	0.163147			Fam98a	72722	-0.330691	0.0306272
Dynlt3	67117	-0.375902	0.163439			Mavs	228607	0.274787	0.0306289
Myh11	17880	0.232932	0.163439			Mfsd7a	243197	0.401286	0.0306289
Pde5a	242202	0.333831	0.163439			Prr13	66151	0.245509	0.0306431
Cyr61	16007	1.30059	0.163439			Gga2	74105	0.314652	0.0306431
Pnpla2	66853	0.415907	0.163439			Gm12627		0.457356	0.0306431
Ssrp1	20833	0.181029	0.163439			Ncoa2	17978	0.2419	0.0306813
Csnk1d	104318	0.247158	0.163502			Gm23144		-0.513034	0.03071
Tmem161b	72745	-0.396499	0.163531			Yif1a	68090	0.406543	0.0307515
Tpm3-rs2	625912	0.237414	0.163531			Gm11852		-0.449623	0.0307515
Ccar2	219158	0.234878	0.163531			Gm20290	100504566	0.442488	0.0307515
Lncpint	232685	0.420272	0.164046			Rsl24d1	225215	-0.411528	0.0307515
Kti12	100087	0.242704	0.164249			Wdfy3	72145	0.325082	0.0307923
Plek	56193	0.954319	0.164282			Gm24888		-0.661754	0.0308453
Furin	18550	0.275507	0.164478			Maea	59003	0.342892	0.030858
Cldn5	12741	0.56874	0.164577			Rpl29-ps5		0.27171	0.0309414
Myl12a	67268	0.298076	0.1646			Zfp322a	218100	-0.226904	0.0309478
Papolg	216578	-0.247593	0.1646			Gata3	14462	0.269581	0.0309478
Gm14308	100043381	-0.681715	0.164829			Rac1	19353	0.352306	0.0309837
Zfp280d	235469	-0.24908	0.164829			Gm13740		0.323586	0.0309837
Ighv1-31	629893	0.707156	0.164829			Gm18859		0.241516	0.0309837
Prr23a2	623186	0.232878	0.164829			Zfp960	449000	-0.567422	0.0309837
Hnrnpll	72692	-0.287826	0.165466			Ddx49	234374	0.302579	0.0309837
Gm12715	100039940	0.296741	0.165786			Pmm2	54128	0.285792	0.031004
Gm6712	100862203	-0.732436	0.165786			Vbp1	22327	-0.357139	0.0310433
Zfp87	170763	-0.412749	0.165936			Ptpn23	104831	0.308172	0.0311398
Ehd2	259300	0.288497	0.166032			Arsb	11881	0.347135	0.0311398
Ighv1-73	668577	0.70991	0.166032			Rnd3	74194	-0.293965	0.0311398
Specc1l	74392	0.24778	0.166114			Snrnp40	66585	0.271987	0.0311398
Gm11644		-0.398632	0.166114			Tstd1	226654	1.0715	0.0311398
Lrrc3b	218763	0.453925	0.166114			Zfp329	67230	-0.3919	0.0311398
Gm1821	218963	0.280936	0.166114			Gm19541	100503078	-0.576913	0.0311398
Bbs7	71492	-0.228381	0.166285			Pigl	327942	0.249495	0.0311406
Gm13810		0.24456	0.166285			Prkag2	108099	0.259925	0.0311494
Fam199x	245622	-0.249087	0.166704			Gm24539		-0.548337	0.0312925
Fkbp3	30795	-0.528353	0.166704			Letmd1	68614	0.300853	0.0312925
Timm8a1	30058	-0.388766	0.166704			Gm5619		0.359279	0.0313702
Gm26166		-0.317969	0.166704			Gm13094		0.318127	0.0313965
Ube2v1	66589	0.20816	0.166704			Pmf1	67037	0.430654	0.0314187
Sp3	20687	-0.316111	0.166704			Oaz2	18247	-0.204898	0.0314187
Vac14	234729	0.262623	0.166704			Gm17035		0.800025	0.0314187
Hist1h3e	319151	0.412437	0.166704			Eif3g	53356	0.274279	0.0314187
Gm14409		-0.716966	0.166704			Gm24614		-0.471973	0.0314187
Ggh	14590	-0.345145	0.166704			Gm26297		-0.246855	0.0314187
Atp2a3	53313	0.435186	0.166704			Esf1	66580	-0.410846	0.0314607
Rhbdf2	217344	0.301273	0.166704			Pfn1	18643	0.223419	0.0314644
Impa1	55980	-0.310762	0.166704			Lrp10	65107	0.472034	0.0315332
Pofut2	80294	0.336602	0.166704			Csnk1d	104318	0.321464	0.0315394
Zfp60	22718	-0.248553	0.166704			Gm2573	100040052	0.619615	0.0315394
Apoe	11816	0.289432	0.166704			Gm16124		-0.397047	0.0315394
Fndc3b	72007	0.313234	0.166704			Abhd4	105501	0.404134	0.0315394
Sik1	17691	0.524371	0.166729			Gm15429	100039623	0.461038	0.031574
Nos2	18126	0.393151	0.166729			Aldh1l1	107747	0.351709	0.031574
Fxyd1	56188	0.352909	0.166729			Gbf1	107338	0.26029	0.0316011
Gm4853	227112	-0.377911	0.166729			Luc7l3	67684	-0.304624	0.0316143
Mir322	723907	-0.355351	0.166729			Tmem136	235300	-0.392375	0.0316324
Flrt1	396184	-0.405583	0.166729			Habp2	226243	0.47598	0.0316549
Zdhhc4	72881	0.294184	0.166729			Gm26501		-0.459477	0.0316549
Msl2	77853	-0.261926	0.166729			Gm7367		0.37075	0.0316549
Ogg1	18294	0.213253	0.166808			Dpy19l3	233115	0.265937	0.0316816
Cbfa2t2-ps1		0.3693	0.167083			Ppp1ca	19045	0.620228	0.0317039
Yae1d1	67008	-0.3268	0.167104			Gm14391	665001	-0.547733	0.0317976
Pcm1	18536	-0.28694	0.167777			Igsf11	207683	0.380202	0.0317976
Dkk3	50781	0.263303	0.167863			Fads1	76267	0.445156	0.0318208
Ccnb1ip1	239083	-0.49354	0.168126			Bc1	100568459	-0.61613	0.0318208
Fndc4	64339	0.269423	0.168126			Gm3934	100042625	0.502621	0.0318622
Gm10012	100043160	-0.618917	0.168126			Gm11966		-0.287754	0.0318799
Rpl26	19941	-0.23658	0.168154			Gm10193	100042023	0.437981	0.0318992
Zfp97	22759	-0.575912	0.168154			Slc38a10	72055	0.249943	0.0319421
Srek1	218543	-0.228844	0.168502			Smc5	226026	-0.363211	0.0319556
Tcf25	66855	0.259296	0.168502			Gm21750		-0.606086	0.0319597
Gm14420	628308	-0.511244	0.168502			Aplp2	11804	0.309368	0.0319898
Il1r1	16177	0.398027	0.16851			Slc16a4	229699	-0.67212	0.0320756
Pwp2	110816	0.220486	0.16851			Sparc	20692	-0.368869	0.032077
Wwp2	66894	0.200482	0.168679			Gm13316		0.339557	0.0321435
Dpysl2	12934	0.430497	0.168722			Ubqln2	54609	0.39211	0.0321435
Nudt7	67528	-0.265095	0.168722			Sec31a	69162	0.307352	0.0322557
Eif2ak2	19106	-0.327978	0.168722			Gm27541		-0.300213	0.0322557
LOC100861882	---	-1.25017	0.168722			Gm20165	100504315	0.559367	0.0322557
Abca1	11303	0.422886	0.168722			Gm9761		0.429823	0.0322557
Prpf8	192159	0.262999	0.168722			Cdc14b	218294	0.256326	0.0323039
Gadd45b	17873	0.322898	0.168722			Tmem143	70209	0.269029	0.0323321
Trim12c	319236	-0.371687	0.168722			Dgkg	110197	0.542191	0.0323321
Tcf4	21413	0.269844	0.168722			Gm22306		-0.565869	0.0323662
Pirb	18733	0.53298	0.168722			Cabin1	104248	0.245672	0.0323662
Irf4	16364	0.270451	0.168722			Gm13669		0.699796	0.0328664
Anxa5	11747	0.497575	0.168722			Gm14870		-0.565359	0.0328959
Gm14431	100303732	-0.575292	0.168975			Gm16477		0.35535	0.0328959
LOC100862206	---	0.331014	0.1694			Gm10718		-1.01986	0.0328959
Slc15a4	100561	0.267486	0.1694			Ergic2	67456	-0.408408	0.0329172
Gm6729	627035	0.256286	0.1694			Csnk2b	13001	0.248933	0.0329172
Gm12484		-0.262662	0.1694			Tmem171	380863	0.628845	0.032949
Vps13a	271564	-0.590823	0.1694			Gm5046		0.331159	0.032949
Dzip3	224170	-0.40008	0.1694			Gm14418		-0.622826	0.033048
Parp16	214424	0.241469	0.1694			Gm23648		-0.432181	0.0331036
Gm19514	100503026	0.374448	0.1694			Rps16	20055	0.503816	0.0332006
Slc15a3	65221	0.554211	0.1694			Gm3250	100041281	0.347965	0.0332006
Gpi1	14751	0.258822	0.169668			Gm21962		-0.630073	0.0332006
Slc48a1	67739	0.256235	0.169709			Adck5	268822	0.297792	0.0332006
Plk3	12795	0.444741	0.170064			Scly	50880	0.326035	0.0332006
Tet2	214133	-0.308714	0.170064			Mir5111	---	-0.709084	0.0332006
Myo9a	270163	-0.366602	0.17035			Gm13213	545683	0.299562	0.0332096
Chuk	12675	-0.347436	0.170566			Ints1	68510	0.208348	0.0332096
Tbc1d22a	223754	0.359823	0.170599			Dcaf5	320808	0.402156	0.0332096
Gm15148		-0.53359	0.170686			Sim2	20465	0.625784	0.0332096
Arhgap5	11855	-0.481626	0.170686			Gm23137		-0.502246	0.0332096
Ncstn	59287	0.248481	0.170686			Tifab	212937	0.307861	0.0332096
Gm15327	100504675	-0.428969	0.170686			Rif1	51869	-0.345803	0.0332096
Sh2b3	16923	0.299313	0.170686			Hist1h2al	667728	0.478918	0.0332096
Dlg1	13383	-0.213553	0.170686			Muc20	224116	0.351732	0.0332096
Gm19474	100502960	-0.280788	0.171034			Nabp2	69917	0.249063	0.0332096
Fam120aos	68128	-0.244134	0.171034			Arsg	74008	0.442838	0.0332096
Mocs2	17434	-0.326691	0.171433			Scrt2	545474	0.358349	0.0332096
Asun	71177	-0.21508	0.171529			Zfp395	380912	0.318184	0.0332096
S1pr1	13609	0.401593	0.171611			Gm15883		0.66998	0.0332096
Ece1	230857	0.299228	0.171662			Tfec	21426	-0.461124	0.0332096
Afap1l2	226250	0.402293	0.17171			Sufu	24069	0.291502	0.0332096
Kras	16653	-0.348311	0.171765			Papss1	23971	0.312328	0.0332096
Cacna2d1	12293	0.272347	0.171825			Ppp1r15a	17872	0.322405	0.0332096
Dr1	13486	-0.320252	0.171888			Gm23690		-0.41152	0.0332096
Gm14408		-0.350747	0.171888			Gm14288	13999	-0.48314	0.0332096
Zmiz2	52915	0.2186	0.171913			Scamp2	24044	0.309609	0.0332096
Mast3	546071	0.285752	0.171913			Ofd1	237222	-0.289153	0.0332096
Ythdc1	231386	-0.248107	0.171913			Ttyh2	117160	0.498106	0.0332096
Gm15846		0.247639	0.172283			Nsa2-ps2	666180	-0.450505	0.0332096
Lyrm4	380840	-0.40932	0.172408			Gm24462		0.363084	0.0332096
Gm21962		-0.285374	0.172408			Gm10787	100038479	-0.758992	0.0332096
Casp8ap2	26885	-0.353722	0.172457			Tcf25	66855	0.261003	0.0332096
Snord104	100216537	-0.527114	0.172463			Gm12439		-0.330136	0.0332096
Nrbp2	223649	0.336124	0.172463			Alox12	11684	0.354144	0.0332096
Mir5108	100628583	-0.587671	0.172593			Atp6ap1	54411	0.376098	0.0332096
Slc41a2	338365	0.307698	0.172608			Vkorc1	27973	0.387597	0.0332096
Eml2	72205	0.240533	0.172608			Wdr91	101240	0.2881	0.0332096
Gipc3	209047	0.301011	0.172637			Copb1	70349	-0.405459	0.0332096
Gm5921		0.239986	0.172637			Gm23934		-0.52566	0.0332096
Zc2hc1c	72350	0.260702	0.172637			Gm24182		-0.52566	0.0332096
Atp13a3	224088	-0.360229	0.172637			Gm25829		-0.52566	0.0332096
Kif21b	16565	0.267073	0.172637			Gm22360		-0.52566	0.0332096
Rnf41	67588	0.261449	0.172637			Gm25583		-0.52566	0.0332096
Gm13242	100041379	-0.407611	0.172644			Gm26496		-0.52566	0.0332096
Gm26779		-0.400574	0.172764			Gm22295		-0.52566	0.0332096
Tmem63b	224807	0.224074	0.172813			Gm25869		-0.52566	0.0332096
Tm2d1	94043	-0.297966	0.172883			Gm22682		-0.52566	0.0332096
Rasa1	218397	-0.517739	0.172883			Gm25127		-0.52566	0.0332096
Gm14405	626877	-0.579067	0.172883			Gm24458		-0.52566	0.0332096
Cyb561a3	225912	0.215872	0.173436			Gm22798		-0.52566	0.0332096
Pyroxd1	232491	-0.262641	0.173436			Gm24260		-0.52566	0.0332096
Rbm26	74213	-0.307359	0.173629			Gm24978		-0.52566	0.0332096
Snord72	100302529	-0.895954	0.173629			Gm24967		-0.52566	0.0332096
Arhgef17	207212	0.441414	0.173742			Gm22092		-0.52566	0.0332096
Timp2	21858	0.313083	0.173742			Gm25737		-0.52566	0.0332096
Gm26771		-0.298832	0.173742			Gm26058		-0.52566	0.0332096
Exosc7	66446	-0.221744	0.173742			Gm25405		-0.52566	0.0332096
Fam81a	76886	-0.258873	0.173742			Gm24414		-0.52566	0.0332096
Zadh2	225791	-0.242843	0.173742			Gm25790		-0.52566	0.0332096
Eif1ax	66235	-0.349288	0.173742			Gm22822		-0.52566	0.0332096
Arhgap27os1		0.2362	0.173742			Gm24693		-0.52566	0.0332096
Slc16a4	229699	-1.37176	0.173742			Gm26427		-0.52566	0.0332096
Gm2619	100040135	0.436832	0.173742			Gm24205		-0.52566	0.0332096
Gm5070		0.339763	0.173849			Gm25064		-0.52566	0.0332096
LOC100862021	---	-0.26853	0.173849			Gm22288		-0.52566	0.0332096
Gm8988		-0.229583	0.174021			Gm22580		-0.52566	0.0332096
Platr25		-0.329555	0.174294			Gm26317		-0.52566	0.0332096
Rad9a	19367	0.325738	0.174471			Gm25256		-0.52566	0.0332096
Gm7160	635504	-0.259882	0.174532			Gm24486		-0.52566	0.0332096
Ncf4	17972	0.469955	0.174532			Gm24019		-0.52566	0.0332096
Gm8532		-0.488003	0.174532			Gm26243		-0.52566	0.0332096
Fermt3	108101	0.297786	0.174532			Gm25709		-0.52566	0.0332096
Rora	19883	-0.432033	0.174569			Gm24803		-0.52566	0.0332096
Pkn2	109333	-0.334757	0.174776			Gm24859		-0.52566	0.0332096
Cyp2d12	380997	1.24946	0.174893			Gm22246		-0.52566	0.0332096
Zfp931	353208	-0.803045	0.174893			Gm22170		-0.52566	0.0332096
Scn1b	20266	0.290338	0.174893			Gm23296		-0.52566	0.0332096
Dnajc19	67713	-0.628284	0.174957			Gm24873		-0.52566	0.0332096
Ints6	18130	-0.291325	0.17511			Gm22823		-0.52566	0.0332096
Igdcc3	19289	0.280718	0.175145			Gm24540		-0.52566	0.0332096
2010315B03Rik	630836	-0.538602	0.175145			Gm24753		-0.52566	0.0332096
Etohi1	626848	-0.757509	0.175165			Gm23217		-0.52566	0.0332096
Krt40	406221	0.198468	0.175357			Gm26295		-0.52566	0.0332096
Ap1ar	211556	-0.218312	0.175357			Gm25547		-0.52566	0.0332096
Psme4	103554	-0.352867	0.175506			Gm24722		-0.52566	0.0332096
Cfap97	66756	-0.264817	0.175506			Rnu6	19862	-0.52566	0.0332096
Fam234a	106581	0.283808	0.175831			Gm23512		-0.52566	0.0332096
Usp1	230484	-0.302865	0.175943			Glmp	56700	0.307722	0.0332096
Mir3470a	100499518	0.235929	0.176417			Hax1	23897	0.289199	0.0332096
Acot4	171282	-0.576095	0.176417			Cep70	68121	-0.2605	0.0332096
Pianp	319352	0.348267	0.176417			Gm24863		-0.506552	0.0332214
Zfp62	22720	-0.339248	0.176417			Mir7027	102465621	1.01545	0.0332214
Cpne7	102278	0.58973	0.176601			Gm27825		0.334974	0.0332506
Ube3b	117146	0.269775	0.176601			Gm28023		0.334974	0.0332506
Snap23	20619	-0.183884	0.176601			Naaa	67111	0.437928	0.0334175
Traf3	22031	0.211169	0.177354			Adrbk1	110355	0.20793	0.0334621
Mis18a	66578	0.271233	0.177462			Gm11405		0.419032	0.0334621
Gnai1	14677	0.272479	0.177538			Pcx	18563	0.329289	0.0334621
D930016D06Rik	100662	-0.256161	0.177538			Gm906	380882	-0.689819	0.0334685
Ccdc88a	108686	-0.336825	0.177693			Klhdc3	71765	0.311839	0.033525
Arhgap17	70497	0.260841	0.177693			4931402G19Rik	70933	-0.280725	0.033525
Gnai2	14678	0.333002	0.177693			Whsc1	107823	-0.23949	0.0335642
Cml1	66116	-0.713977	0.177775			Nfx1	74164	0.286671	0.0335868
Zfp36	22695	0.678015	0.177849			Nr0b2	23957	0.387155	0.0337095
Cyb5r4	266690	-0.264961	0.178068			Top2b	21974	-0.392354	0.0337095
Gm12420		0.250191	0.178462			Bcas3	192197	0.280913	0.0337095
Gm6686		-0.290164	0.178497			Gm6054		0.412725	0.0337479
Tubg1	103733	0.31118	0.178497			Zfp36l1	12192	0.356837	0.0337479
Npc1	18145	0.241723	0.178497			Gm20899	---	0.36508	0.0337479
Plac9b	100039246	0.444999	0.178616			Tubd1	56427	-0.325575	0.0337666
Arhgef10l	72754	0.200635	0.17869			Anapc10	68999	-0.388057	0.0337666
Slc25a46	67453	-0.512956	0.178743			Fam43a	224093	-0.447347	0.033782
Suv39h1	20937	0.214843	0.17876			Gm20267	---	0.455511	0.0338495
Gm3244	100041273	-0.380663	0.17876			Bag6	224727	0.226819	0.0338934
Cdc42ep3	260409	0.415711	0.17876			Vps13a	271564	-0.510361	0.0338934
Tap1	21354	0.326391	0.17876			Gm25395		-0.437508	0.0338934
Gm10136	672214	-0.327813	0.17876			Gm22618		-0.528178	0.0338934
Gm19486	100502981	-0.609464	0.178847			Txlng	353170	-0.384051	0.0338934
Ddx39b	53817	0.236045	0.179104			Ndor1	78797	0.288783	0.0338934
Vps11	71732	0.283119	0.179176			1700025G04Rik	69399	-0.267873	0.0339746
Rpl39-ps	100503815	-0.543272	0.179316			Epha2	13836	0.217666	0.0339746
Gm9922		0.242937	0.179316			Dhrs1	52585	0.399074	0.0339877
Slc33a1	11416	-0.44263	0.179316			Fbxl18	231863	0.339275	0.033998
Gm13597	100039683	0.233875	0.179432			Gm11860		-0.340303	0.033999
Twsg1	65960	0.223501	0.179432			Stat3	20848	0.290239	0.033999
Chmp3	66700	-0.235765	0.179432			Jchain	16069	0.551989	0.0340593
Ccdc191	212153	-0.183413	0.179432			Gm2026		-0.615544	0.0341974
ND6	17722	-0.493721	0.179635			Gm12168		0.307149	0.0342213
Qser1	99003	-0.278465	0.17995			Kat7	217127	0.297468	0.034286
Tnfaip3	21929	0.572667	0.180172			Smim10l1	381820	-0.519561	0.0343791
Cptp	79554	0.221801	0.180172			Preb	50907	0.238793	0.0344122
Magoh	17149	-0.432418	0.180172			Ndufaf4	68493	-0.45118	0.0344454
Myo9b	17925	0.255732	0.180172			Fzd2	57265	-0.361149	0.0344454
Tln1	21894	0.297002	0.180172			Gm26128		-0.454281	0.0345086
Arl5a	75423	-0.285225	0.180172			Cpb2	56373	-0.622405	0.0345086
Arhgef6	73341	0.314099	0.180172			Npc1	18145	0.223367	0.0345822
Gm14392		-0.614485	0.180172			Mcoln1	94178	0.308471	0.0346764
Rac1	19353	0.323493	0.180172			Gm26716		-0.307881	0.0346764
Ubr4	69116	0.312101	0.18019			Baiap2l1	66898	0.428431	0.0346764
Gm25660		-0.36752	0.180276			Gm5762		0.567448	0.0346764
Gm14308	100043381	-0.713063	0.180276			Dab2ip	69601	0.20436	0.0346764
Vstm2b	58188	0.20483	0.180276			Gm15800	269700	0.253554	0.0346764
Efcab7	230500	-0.345771	0.180276			Sema4d	20354	0.28208	0.0346764
Angel2	52477	-0.169985	0.180276			Dusp6	67603	0.592628	0.0346764
Mtmr14	97287	0.197318	0.180276			Gm13157	100041677	-0.322321	0.0346764
Gm14436	100190996	-0.699095	0.180276			Slc1a1	20510	0.440462	0.0346764
Crkl	12929	0.229065	0.180479			Ifi44	99899	-0.465068	0.0346764
Zbtb6	241322	-0.242571	0.180511			Gm14412		-0.689845	0.0346764
Gm14933		0.302214	0.180511			Gm23189		-0.293333	0.0346764
Sms	20603	-0.374996	0.180511			Gm25708		-0.293333	0.0346764
Rabgef1	56715	0.354831	0.18055			Gm25959		-0.293333	0.0346764
Gm26826		-0.320532	0.180643			Gm24332		-0.293333	0.0346764
Mink1	50932	0.284922	0.180997			Gm23802		-0.293333	0.0346764
Clip2	269713	0.267247	0.181141			Gm22903		-0.293333	0.0346764
Mtrf1l	108853	-0.251092	0.181317			Gm25571		-0.293333	0.0346764
Zfp36l1-ps	100417737	0.448884	0.181724			Gm23049		-0.293333	0.0346764
Gm25799		-0.299523	0.181724			Gm24370		-0.293333	0.0346764
Ces2c	234671	-0.423333	0.181776			Gm24159		-0.293333	0.0346764
Celf4	108013	0.243028	0.181776			Gm25299		-0.293333	0.0346764
Gm10808	100038470	-0.459652	0.181778			Gm23798		-0.293333	0.0346764
Gm9909	628856	-0.513972	0.181778			Gm25070		-0.293333	0.0346764
Rapgef3	223864	0.382172	0.181891			Gm22475		-0.293333	0.0346764
Nr2f2	11819	0.295064	0.181996			Gm23400		-0.293333	0.0346764
Serping1	12258	0.37418	0.181996			Galt	14430	0.295231	0.0346764
Pibf1	52023	-0.234828	0.182117			Ppp1cb	19046	-0.444876	0.0347982
Ap3m2	64933	0.321757	0.182155			Nckap1l	105855	0.321412	0.0347982
3110070M22Rik	67304	-0.263283	0.182155			Tek	21687	-0.376695	0.0347997
Mfng	17305	0.355695	0.182155			Zfp942	73233	-0.57457	0.0348908
Tpk1	29807	-0.453365	0.182155			Gm12397	100039668	0.810383	0.0348908
Ambra1	228361	0.21332	0.182155			Wdsub1	72137	0.277471	0.0348908
LOC100505224	---	-0.427883	0.182155			Caap1	67770	-0.305161	0.0349566
Gm14391	665001	-0.501806	0.182155			1700028J19Rik	70004	0.41227	0.0350165
Gpbp1	73274	-0.344156	0.182155			Flt4	14257	0.215974	0.0350165
Pspc1	66645	-0.322279	0.182155			Fibp	58249	0.307098	0.0350165
Gm6741		-0.506629	0.182155			Sssca1	56390	0.268121	0.0350506
5730408K05Rik	67531	-0.368798	0.182155			Gm12421		-0.260891	0.0350626
Runx3	12399	0.222813	0.182155			Iqgap1	29875	0.27568	0.035076
Rrm1	20133	0.27615	0.182155			C130026I21Rik	620078	0.2566	0.035076
Rbm12b2	77604	-0.277062	0.182155			Dusp1	19252	1.09826	0.035076
Cyp51	13121	-0.440608	0.182155			2210418O10Rik		-0.394819	0.035076
Trappc10	216131	0.239125	0.182155			Gm22550		-0.576665	0.0352221
Gm2274	100039503	0.367606	0.182155			Tubb2a-ps2	627110	0.359405	0.0354393
Lsm3	67678	-0.262283	0.182155			Gm5239		0.438568	0.0354588
Ints9	210925	0.261887	0.182155			Usp30	100756	0.477202	0.0354951
Gm14405	626877	-0.503354	0.182155			Gm20702		0.251012	0.0354987
Ctdp1	67655	0.24413	0.182155			Fbxo9	71538	0.257023	0.0355369
Mpzl1	68481	0.464691	0.182155			Mir3471-1	100499521	-0.359979	0.0355609
Tmem167	66074	-0.330139	0.182155			Gm24095		-0.510999	0.0356474
Pdcd6ip	18571	0.237605	0.182155			Gm22633		-0.591863	0.0356474
Epha2	13836	0.322671	0.182155			Cldn2	12738	0.384112	0.0356474
Gm23462		-0.36195	0.182155			Gm22740		-0.403323	0.0357048
Spry4	24066	0.431514	0.182156			Gm13818		0.303577	0.0357048
Gnptab	432486	0.211233	0.182156			Arhgap18	73910	-0.235978	0.0357048
Pex2	19302	-0.266044	0.182356			Camsap1	227634	0.206297	0.0357048
Mecom	14013	0.24809	0.182356			Fam168b	214469	0.336149	0.0357048
Ptcd3	69956	-0.425706	0.182356			Gm6407		0.376481	0.0357048
Gdf10	14560	0.457164	0.182356			BC022687	217887	0.416201	0.0357048
Ldlrap1	100017	0.31701	0.182356			Slc25a40	319653	-0.306173	0.0357048
Hoxb3os	110641	-0.233234	0.182498			Gm12484		-0.555117	0.0357048
Rbbp6	19647	-0.184521	0.182509			Gm15773		-0.463631	0.0357408
Dcaf6	74106	-0.35603	0.182862			Lypla1	18777	-0.398849	0.0357408
Sla	20491	0.364559	0.183236			Gm12613		0.448127	0.0358838
Atp1a3	232975	0.23343	0.183247			Rplp0-ps1	668300	0.463922	0.0359245
Arf1	11840	0.188449	0.183247			Lypd6	320343	0.432399	0.0359245
Nisch	64652	0.233214	0.183247			Slx1b	75764	0.208863	0.0359554
Zhx1	22770	-0.205106	0.183247			Nlrp6	101613	0.381564	0.0359854
Zfp458	238690	-0.315656	0.183279			Eri1	67276	-0.338572	0.0359921
Gm20290	100504566	0.355932	0.183279			Mir5100	100628625	-0.543765	0.0360339
Smim8	66291	-0.247275	0.183446			Fam189a2	381217	0.278825	0.0360339
Runx1t1		0.347038	0.183551			Gm6505		-0.375492	0.0360339
Pdgfra	18595	0.33562	0.183789			H2afy	26914	0.246834	0.0360339
Gm14308	100043381	-0.618671	0.183789			Smek2	104570	-0.367469	0.0362464
Kank2	235041	0.286494	0.183967			Hoxd11	15431	-0.271677	0.036255
Sema3g	218877	0.564702	0.183967			Ddc	13195	0.523827	0.0363062
Gm13797		0.326165	0.184101			Gm10169	100043796	0.413549	0.0363131
Gkap1	56278	-0.30846	0.184635			Gm12341		0.306272	0.0363131
Fam134c	67998	0.335965	0.184635			Pex13	72129	-0.280712	0.0363131
Gm22639		0.197327	0.184635			Tbc1d10a	103724	0.285885	0.0363131
Angptl2	26360	0.331666	0.184885			Gm25297		-0.290133	0.0363131
Hook3	320191	-0.248093	0.184897			Zfp715	69930	-0.302148	0.0363414
Nupr1	56312	0.502717	0.185047			Amot	27494	0.43597	0.036366
Gm13342	100041703	-0.38199	0.18537			Galnt9	231605	0.468172	0.0363865
Gm4459		-0.511431	0.185744			Cd3e	12501	0.291028	0.036451
Map4k1	26411	0.222322	0.185744			Cnot6	104625	-0.271559	0.03648
Gm20186	100504344	0.518344	0.185759			Gps2	56310	0.279045	0.0365275
Efemp1	216616	0.385021	0.186041			Gm22370		-0.242475	0.0365407
Hist3h2ba	78303	-0.357009	0.186154			Nasp	50927	-0.271267	0.0366278
Ube2i	22196	0.20059	0.186154			Clptm1	56457	0.31172	0.0366278
2210418O10Rik		-0.421782	0.186154			Nelfa	24116	0.200269	0.0366292
Mbnl3	171170	0.420085	0.186154			Gm26870		-1.1681	0.0367026
Gm14308	100043381	-0.633009	0.186281			Tamm41	68971	0.290179	0.0367151
Zfp119a	104349	-0.312035	0.186281			Guf1	231279	-0.286758	0.0367279
Klhl28	66689	-0.317083	0.186281			1700060C20Rik	73399	-0.441605	0.0367601
Uevld	54122	-0.204715	0.186281			Nutf2-ps2	621832	-0.268598	0.0368047
Ap3m1-ps		-0.344519	0.186401			Gm14034		0.325192	0.0368047
Tgif1	21815	0.323557	0.186428			Gm8738	667631	0.395973	0.0368047
Prdx2	21672	0.268049	0.186428			Nedd4l	83814	0.269079	0.0368047
Mmab	77697	0.21448	0.186428			Papd7	210106	0.408288	0.0368047
Gm15129		-0.290096	0.186428			Slc12a7	20499	0.254148	0.0368047
Clec4b1	69810	0.883595	0.186502			Orc4	26428	-0.551086	0.03688
Atf6	226641	0.234533	0.186633			Col6a3	12835	-0.231416	0.03688
Gm13204		0.251538	0.186932			Arhgef16	230972	0.266268	0.03688
Gm14288	13999	-0.571528	0.186983			Large	16795	0.474082	0.03688
Gm10974		-0.392835	0.187293			Gm10105	100042442	-0.438875	0.03688
Emd	13726	0.1871	0.187298			Gm14312	---	0.563684	0.03688
Mcts2	66405	-0.436851	0.187341			Gm26231		-0.267699	0.03688
Tex9	21778	-0.21038	0.187382			Gm22234		-0.267699	0.03688
Lsp1	16985	0.332781	0.187492			Gm15878		-0.441951	0.03688
Plin3	66905	0.285223	0.187702			LOC100862216	---	-0.538015	0.03688
Gm22875		0.193433	0.187702			Slfn3	20557	-0.362205	0.03688
Pon3	269823	-0.299479	0.187702			Hsp90ab1	15516	0.251797	0.03688
Dsel	319901	-0.233527	0.187702			Pcyox1	66881	0.345867	0.0369182
Irf5	27056	0.313492	0.187702			Slc3a2	17254	0.456785	0.0369613
Mup-ps26		-0.302694	0.187702			Gm22504		0.283113	0.0370695
Apobec1	11810	0.700847	0.187702			Dip2c	208440	0.255267	0.0371412
AU041133	216177	-0.629683	0.187702			Ubiad1	71707	0.3078	0.0371441
LOC100861649	---	-0.192287	0.187702			Gm22749		-0.47656	0.0371441
Chmp4c	66371	-0.226572	0.187702			Ubac2	68889	0.448183	0.037179
Hoxa10	15395	0.203764	0.187702			Mir494	723878	-0.388566	0.037179
Phc2	54383	0.280108	0.187702			Lama1	16772	0.265192	0.0371955
Yes1	22612	-0.316406	0.187702			Alg3	208624	0.479579	0.0371955
Tnpo2	212999	0.235154	0.187702			Ppargc1b	170826	0.327152	0.0371984
Gm13695		-0.310297	0.187702			Bglap	12096	0.59323	0.0373114
Orc3	50793	-0.266575	0.187702			BC003331	226499	-0.326639	0.0373974
Cln5	211286	-0.208512	0.187757			Dock7	67299	0.357596	0.0374007
D630045M09Rik	432777	-0.382836	0.187757			Pcbp1	23983	0.301399	0.0375632
Myh9	17886	0.336069	0.187757			Nhsl1	215819	0.260056	0.0375828
Atp6v0b	114143	-0.261778	0.188395			Gm11847	545592	-0.29401	0.0375828
Gm23413		0.192693	0.188395			Tmem72	319776	0.338173	0.0376511
Tmf1	232286	-0.399013	0.188475			Rpl14-ps1		0.486123	0.0376511
Tug1	544752	-0.314898	0.188475			5730405O15Rik	70489	-0.280908	0.0376511
Amd2	100041585	-0.433563	0.188475			Ubap2	68926	0.241761	0.0376511
Gm12502		0.240947	0.188475			Poldip3	73826	0.238529	0.0376511
Ggcx	56316	0.216701	0.188475			Mrpl38	60441	0.376254	0.0376511
Cacul1	78832	-0.193819	0.188475			Gm22616		-0.339567	0.0376511
Cep295	319675	-0.242203	0.188475			St3gal3	20441	0.294192	0.0376511
Cdk2	12566	0.255979	0.18848			Poldip2	67811	0.252681	0.0376511
Acbd5	74159	-0.228849	0.18848			Rab11b	19326	0.245997	0.0376511
Uba1	22201	0.247084	0.188556			Ppp2r5c	26931	0.247566	0.037664
Cd14	12475	0.506506	0.188786			Utp14b	195434	-0.325094	0.037739
Ednrb	13618	0.539227	0.188786			Bco1	63857	0.362268	0.0377683
Ifnar2	15976	0.325155	0.188885			Wfdc15b	192201	0.506789	0.0378248
Gm9222	668525	-0.187035	0.188885			Hist1h2an	319170	0.443746	0.0378272
Camkk2	207565	0.276899	0.188885			Farp2	227377	0.268368	0.0378846
Fastkd2	75619	-0.373798	0.188885			Gm17555		-0.704389	0.0379154
Ssh1	231637	0.22853	0.189087			Rpl7a-ps10	622727	0.327639	0.0379154
Dhx37	208144	0.28492	0.189087			Pcdh1	75599	0.20474	0.0379739
Gm13131		-0.671015	0.18979			Dennd1a	227801	0.329918	0.0379739
4930430F08Rik	68281	-0.194942	0.18979			Gm11539		0.395136	0.038011
Gm10193	100042023	0.306549	0.189803			Polr2e	66420	0.311705	0.0381452
Gm14422	---	0.201023	0.1899			Ms4a6c	73656	-0.258985	0.0381528
Nck1	17973	-0.314397	0.1899			Pom121	107939	0.300283	0.0381528
Gm21954		0.440764	0.1899			Vstm2a	211739	0.281889	0.0381885
Mir8100	102465996	0.253808	0.1899			Ercc4	50505	0.296069	0.038197
Gm13698		-0.320535	0.1899			AU040320	100317	0.215018	0.0382077
Gm13693		-0.320535	0.1899			Igha	238447	0.392579	0.038213
Gm13696		-0.320535	0.1899			Gm904	380845	-0.454159	0.0382689
Gm13694		-0.320535	0.1899			Nrg1	211323	0.373115	0.038367
Gm13697		-0.320535	0.1899			Kmo	98256	0.421246	0.0384612
Hist1h2an	319170	0.223463	0.190061			Mir99a	387229	-1.32489	0.0384612
Tsc22d2	72033	-0.218437	0.190183			Mir5098	100628577	-0.501398	0.0384612
Gypc	71683	0.220561	0.190183			Nisch	64652	0.223498	0.0386214
Gnb2	14693	0.198908	0.190265			Cyp24a1	13081	0.957813	0.038626
Smek2	104570	-0.417242	0.190326			B4galnt3	330406	0.320808	0.038756
Zfp292	30046	-0.204752	0.190326			Piezo1	234839	0.22171	0.038756
Lipo1	381236	-0.258282	0.19077			mt-Tr		-1.1225	0.038756
Wsb2	59043	0.318997	0.191039			Ralbp1	19765	0.233815	0.0388429
Gm24081		0.193686	0.191039			St5	76954	0.295605	0.0388429
Pdlim1	54132	0.645612	0.19122			Vezf1	22344	0.257436	0.0388535
Ccdc82	66396	-0.245685	0.191344			Zranb1	360216	-0.320499	0.0388829
Sowahd	245381	0.289568	0.191344			Skida1	72668	-0.284624	0.0388829
Cstf3	228410	-0.173149	0.191344			Tubg1	103733	0.328019	0.0389713
Gm10222		-0.735825	0.191344			Mtfr1l	76824	0.302055	0.0389713
Gm12291		0.372457	0.191344			Ush1g	16470	0.220229	0.0390246
Copg1	54161	0.187507	0.191344			Cbfa2t2-ps1		0.561297	0.0390343
Crebrf	77128	-0.385312	0.191344			Gm11512		-0.292582	0.0390357
Rergl	632971	-0.38788	0.191344			Ndufs2	226646	0.269035	0.0390374
2810474O19Rik	67246	-0.28741	0.191344			Cdh16	12556	0.249838	0.0390991
Tle3	21887	0.210664	0.191344			Osgepl1	72085	-0.378776	0.0390991
Egr1	13653	0.569068	0.191344			Mbtd1	103537	-0.311235	0.0390991
Fzd4	14366	0.286102	0.191348			Dctn3	53598	0.429259	0.0390991
Bop1	12181	0.233048	0.191387			Smarce1-ps1		-0.266534	0.0390991
Nav1	215690	0.356737	0.191387			Rqcd1	58184	0.378553	0.0390991
Purb	19291	-0.275414	0.19148			Sarnp	66118	-0.283194	0.0391209
Proser3	333193	0.18054	0.191752			Rassf4	213391	0.392222	0.0391481
Hacl1	56794	-0.390503	0.191775			Alkbh7	66400	0.489631	0.0392381
Nipbl	71175	-0.242892	0.191868			Srxn1	76650	0.269022	0.0392381
Atg4b	66615	0.225643	0.191929			Chdh	218865	0.2512	0.0392381
Gm14894		-0.367936	0.19199			Gm15662		-0.293038	0.039268
Nop2	110109	0.234049	0.192086			Rpl10-ps1	100043391	0.625382	0.039268
Plac9b	100039246	0.443078	0.192086			Gmppa	69080	0.351529	0.0392742
Evi5	14020	-0.28575	0.192097			Cog7	233824	0.374892	0.0392742
Crip2	68337	0.352919	0.192685			Gm5455		0.304551	0.0392914
Styx	56291	-0.32704	0.192685			Akirin2	433693	-0.332378	0.0392914
Vps37a	52348	-0.351188	0.192685			Gatad2a	234366	0.227757	0.03939
Exoc8	102058	-0.197883	0.193051			Hnf1a	21405	0.413191	0.0394687
Lrrc17	74511	0.384022	0.193051			Hnrnpul1	232989	0.251457	0.0395188
Dctn1	13191	0.218939	0.193373			Zfp963	620419	-0.277385	0.0395188
Mark2	13728	0.240466	0.193373			Krit1	79264	-0.299038	0.0395188
Echdc1	52665	-0.418487	0.193537			Tgm2	21817	0.272665	0.0395949
Trip4	56404	-0.167639	0.193756			Gm19474	100502960	-0.358849	0.0395949
Ube3a	22215	-0.473299	0.193756			Gnai2	14678	0.310676	0.0395949
Prelid2	77619	0.27889	0.193808			Xpr1	19775	0.247263	0.0396422
Ankrd27	245886	0.238392	0.193808			Oaz1	18245	0.33097	0.0396679
Ano6	105722	0.283085	0.193838			Gm9166		0.427417	0.0396768
Rhob	11852	0.368644	0.193847			Dzip3	224170	-0.296111	0.0397309
Gm16124		-0.277315	0.193847			Gm14326	665211	-0.544927	0.0397309
Btg2	12227	0.56658	0.193895			Slc47a1	67473	0.381806	0.0397309
Bace2	56175	0.253992	0.194487			Pigm	67556	-0.274994	0.0397309
Ucp2	22228	0.47204	0.194846			Gga1	106039	0.273837	0.0397309
Gm26135		-1.03365	0.195086			Matr3	17184	-0.465404	0.039736
Tbl1x	21372	0.212652	0.195163			Gm24949		-0.474103	0.0397382
Jak3	16453	0.329397	0.196043			Wdr5	140858	-0.249927	0.0398553
Kansl1l	68691	-0.402264	0.196043			Gm13051	626316	-0.335544	0.0399283
Gm15770		-0.323072	0.196043			Prr14	233895	0.244787	0.0399283
Ppm1m	67905	0.24127	0.196043			Ace2	70008	-0.492471	0.0399283
Pla2r1	18779	0.348735	0.196043			Dmxl1	240283	-0.313599	0.0399283
Fos	14281	0.588244	0.196359			Ergic3	66366	0.289593	0.0399882
Ift74	67694	-0.39436	0.196359			Sat1	20229	-0.278668	0.0400415
5730455P16Rik	70591	-0.265641	0.196359			Pcdhgb1	93699	0.258029	0.0400711
Cd274	60533	0.561373	0.196457			Heatr5b	320473	0.214786	0.0400833
Sgsm3	105835	0.185096	0.196457			Dcun1d1	114893	-0.334975	0.0401838
Mboat1	218121	0.3365	0.196457			Gm13416		-0.382021	0.0401838
Trmt2b	215201	-0.227184	0.196457			Fam193a	231128	0.267536	0.0401838
Zfp35	22694	-0.338155	0.196457			Gm5093	328825	-0.367257	0.0401838
Mapk12	29857	0.254895	0.196506			Alg1	208211	0.408698	0.0401838
Slc51b	330962	-0.837964	0.196506			Gm7286		0.228011	0.0402254
Adgre4	52614	1.39236	0.196506			Gcc2	70297	-0.296407	0.0402594
Nufip2	68564	-0.25553	0.196506			Atp6v0a1	11975	0.297425	0.0403636
Zfp280c	208968	-0.276579	0.196506			n-R5s56		-0.429919	0.0404238
Gm6361		-0.464984	0.196506			Foxk1	17425	0.382744	0.0404483
Gm3873	100042503	-0.408624	0.196507			Pef1	67898	0.368842	0.0404502
BC003331	226499	-0.297653	0.196507			Gm3695		0.25544	0.0405747
Samd4b	233033	0.278564	0.196507			Rps2-ps9	666682	0.305655	0.0405912
Ticam1	106759	0.26057	0.196507			Gm22623		-0.482197	0.040673
Runx2	12393	0.227057	0.196507			Cwh43	231293	0.444186	0.0407773
Gm18025		0.35782	0.196606			Gm13882		0.24876	0.0408834
Pecam1	18613	0.342398	0.196936			Pank3	211347	-0.45368	0.0408892
Gm10420	639606	0.24972	0.196967			Ift43	76411	0.388411	0.0408892
Ids	15931	0.307445	0.196967			Ndrg3	29812	0.215077	0.0409209
Ache	11423	0.533947	0.197056			Gast	14459	0.32533	0.0409539
Gm16357	102640026	-0.497238	0.197056			Keg1	64697	-0.457176	0.0410713
Lman2	66890	0.260182	0.197056			Rpl10-ps6	100043010	0.625974	0.041339
Ice2	93697	-0.252784	0.197056			Gm3272	100041325	0.325529	0.041339
Patl1	225929	0.263703	0.197056			Tmem173	72512	0.39406	0.041339
Gm26853		-0.480829	0.197056			Tut1	70044	0.295325	0.041339
Emp2	13731	0.314761	0.197056			Gm13864		0.327008	0.041339
Gm22548		0.208008	0.197056			Mttp	17777	0.293171	0.0414194
Entpd1	12495	0.298859	0.197345			Cyp4f17	208285	0.322869	0.0414194
Tom1l2	216810	0.265542	0.197345			Ppp2r2c	269643	0.271181	0.0414448
Gm13936		-0.296452	0.197345			Kctd12b	207474	-0.363565	0.0415274
Tceal8	66684	-0.252886	0.1974			Gm11172		-0.653745	0.0415274
Gm17608	100504261	-0.361323	0.197515			Cd200	17470	-0.219612	0.0416216
Snhg6	73824	-0.363662	0.197515			Gm20559	330256	-0.367367	0.0416368
Rpn2	20014	0.205947	0.197515			Wrb	71446	0.420911	0.0416598
Epas1	13819	0.38017	0.197614			Mrpl34	94065	0.476003	0.0416646
Map1lc3b	67443	0.211669	0.19796			Tmx3	67988	-0.475633	0.0416646
Tes3-ps		-0.589529	0.19796			Slc39a9	328133	0.222461	0.0416646
Tep1	21745	0.160221	0.198322			Nudcd3	209586	0.232226	0.0416646
Syvn1	74126	0.236378	0.198322			Chpt1	212862	-0.459841	0.0416958
Snx9	66616	0.176898	0.198322			Ranbp3	71810	0.191779	0.0417536
Psip1	101739	-0.217702	0.198338			Gm11605		0.409147	0.0417968
Gm24149		-0.338346	0.198338			Gm12892		0.360277	0.0417978
Igsf3	78908	-0.22374	0.198338			Hpn	15451	0.237141	0.0418098
Hace1	209462	-0.196837	0.198338			Gm2308		0.221689	0.0418098
Alkbh3	69113	0.195209	0.198931			Gm24565		-0.451046	0.0418098
Nucb1	18220	0.288556	0.198931			Gm23966		-0.423871	0.0418098
Socs6	54607	-0.152047	0.198931			Slc7a9	30962	0.36115	0.0418098
Gadd45g	23882	0.262558	0.198931			Zfand5	22682	-0.243739	0.0418098
Ociad2	433904	0.314619	0.199052			Lrrc59	98238	0.415132	0.0418098
Gm20691		0.301937	0.199052			Lrrk1	233328	0.189904	0.0418098
Gm14387	100862119	-0.580341	0.199052			Gm7137	634504	0.338842	0.0419668
ND3	17718	-0.704421	0.199125			Rab11b-ps2		0.463242	0.0419668
Ppp4r2	232314	-0.204424	0.199125			Gm6969		0.373554	0.0419668
Gm16363		-0.790275	0.199125			Sdhc	66052	0.348224	0.0419668
Hmox1	15368	0.275441	0.199125			Gm12864		0.340673	0.0419668
Anxa6	11749	0.29012	0.199125			Chmp3	66700	-0.302687	0.0419668
Marcksl1	17357	0.35945	0.199125			Tmem181b-ps	547127	0.319122	0.0419668
Tmem98	103743	0.417032	0.199303			Gba	14466	0.366531	0.0419668
Vasp	22323	0.278861	0.199367			Mospd3	68929	0.28577	0.0419668
Tmem41a	66664	0.230257	0.199367			Gm14419	627901	-0.633972	0.0419695
Ufsp2	192169	-0.287315	0.199367			Rnu3b4	19861	-0.494013	0.0419755
Kif3c	16570	0.292084	0.199462			Pi4ka	224020	0.236699	0.0419755
Cd22	12483	0.407694	0.199462			Gm8258		-0.594078	0.0419755
Hyi	68180	-0.190388	0.199462			Rragd	52187	0.282379	0.0419755
Flrt3	71436	-0.323977	0.199462			Stat5a	20850	0.240834	0.0419755
Nfkbie	18037	0.362319	0.199462			Midn	59090	0.324546	0.0419755
Gm24592		-0.315489	0.199674			Gm23269		-0.34456	0.0419755
Plcb3	18797	0.317296	0.199718			Gm22307		-0.595276	0.0419755
Gm10139		-0.445582	0.199792			Aldh7a1	110695	0.226629	0.0419755
Rdh19	216453	-0.365376	0.199838			Hmgn5	50887	-0.508964	0.0419755
Hist1h2al	667728	0.267478	0.199838			Pkn2	109333	-0.275767	0.0419755
Fundc2	67391	-0.319732	0.199838			Mrpl14	68463	0.268183	0.0419755
Phf2os1		-0.341209	0.199838			Slirp	380773	-0.475441	0.0420169
R3hcc1l	52013	-0.182882	0.199838			Gm5430		0.24239	0.042018
Dnajc2	22791	-0.206821	0.199848			Tinf2	28113	0.314859	0.0420766
Mmp14	17387	0.466728	0.199951			4833418N02Rik	74597	-0.2886	0.042102
Tmem87b	72477	-0.235951	0.199951			AI464131	329828	0.364319	0.0421671
Cops2	12848	-0.418459	0.199951			Gm12625		0.433546	0.0421671
Htatsf1	72459	-0.230057	0.199951			Cdc42bpb	217866	0.248492	0.0422213
Sap25	751865	0.312723	0.199983			Rap1a	109905	-0.399435	0.0422213
						Cyp2d40	71754	0.42975	0.0422213
						Trim12c	319236	-0.444427	0.0422213
						Alkbh5	268420	0.322963	0.0422213
						Ercc2	13871	0.256077	0.0422213
						Eci2	23986	0.36536	0.0423428
						Myo5a	17918	-0.320251	0.0425141
						Rnu3b1	19858	-0.561595	0.0425252
						Rnu3b3	19860	-0.561595	0.0425252
						Rnu3b2	19859	-0.561595	0.0425252
						Mir3091	100526556	0.277974	0.0425252
						9530026F06Rik	77341	-0.201475	0.0425252
						Gm15467		0.3271	0.0426303
						Pcnp	76302	-0.245256	0.0426303
						Ndufb2	68198	-0.231008	0.0426526
						Ppp2r5a	226849	-0.373548	0.04266
						Nipal2	223473	0.282626	0.04266
						Whrn	73750	0.261929	0.04266
						Gm10524	100038564	0.336905	0.0426959
						Mir30d	387228	-0.339143	0.0427339
						Tmem251	320351	-0.441805	0.0427339
						Aldoa	11674	0.247094	0.0427339
						Actb	11461	0.252848	0.0427371
						Gm26951	---	0.444748	0.042754
						Zfp592	233410	0.358938	0.0428373
						Actn4	60595	0.304336	0.042877
						Ski	20481	0.235889	0.0430297
						Mettl21a	67099	-0.234871	0.0430395
						Ssbp3	72475	0.203952	0.0430436
						Tmco4	77056	0.265608	0.0430436
						Isca2	74316	0.314269	0.043076
						Eif3j2	100042807	-0.245646	0.0431137
						Tnrc6c	217351	0.27496	0.0431511
						Usp10	22224	0.244503	0.0431809
						Pam	18484	0.250136	0.0431809
						Rpl7a-ps3		0.328002	0.0431921
						Rpl7a-ps5		0.403141	0.0433142
						Gm6433		0.354945	0.0433142
						Maf1	68877	0.337864	0.0434565
						Gm8995	668139	-0.352827	0.0436612
						Rnpepl1	108657	0.251752	0.0436612
						Gng7	14708	0.285832	0.0436822
						Cd209c	170776	-0.191989	0.0436822
						Alb	11657	0.820426	0.0436912
						Gm15443		-0.708039	0.0436912
						Rbbp9	26450	0.397101	0.0436948
						Gm12422		-0.316263	0.0437721
						Mfsd11	69900	0.246518	0.0437721
						Gm14723		0.24016	0.0437721
						Slc39a1-ps	194642	0.323174	0.0437721
						Zfp97	22759	-0.439687	0.0437721
						Gm23162		-0.392624	0.0437721
						Gm20645	---	0.49405	0.0437721
						Mir1938	100316693	0.676431	0.0438842
						Eif6	16418	0.323795	0.0438842
						Sdr39u1	654795	0.27904	0.0438922
						Nit1	27045	0.276959	0.0438922
						Hibch	227095	-0.281193	0.0439268
						Copg1	54161	0.223724	0.0440558
						Mir8115	102465902	-0.794926	0.0440558
						Bod1l	665775	-0.279765	0.0440922
						Gm20252	100504490	-0.353074	0.0441179
						Gm12922		0.277087	0.0441179
						Caskin2	140721	0.233917	0.0441179
						Phtf1	18685	-0.303707	0.0441179
						Gm12403		0.204525	0.0441229
						Hist1h2af	319173	0.428435	0.0441267
						Gm23579		-0.646371	0.0441267
						Gm24646		-0.848594	0.044139
						Rexo1	66932	0.232231	0.044139
						Slc25a17	20524	0.366463	0.0441738
						Wdr13	73447	0.196241	0.0441814
						Naa15	74838	-0.3711	0.0441814
						Sfxn1	14057	0.299967	0.0441814
						Gm13394	100033452	0.318468	0.0441814
						Gm23057		-0.437567	0.0441814
						Cirh1a	21771	0.347045	0.0441814
						Abhd3	106861	0.396726	0.0441814
						Psen1	19164	0.254287	0.0441814
						Gm14278		0.301331	0.0442576
						Calcr	12311	0.254645	0.0442576
						Rps13-ps1	625298	0.416249	0.0442752
						Arf1	11840	0.270202	0.0442752
						Taok3	330177	0.266328	0.0442752
						Hist1h2aj	319174	0.494101	0.0442752
						Gbp4	17472	-0.37501	0.0442752
						Them4	75778	-0.307056	0.0442752
						Epg5	100502841	0.227303	0.0442752
						Map3k15	270672	-0.487199	0.0442752
						Gm17184		-0.507911	0.0442752
						Pnpla7	241274	0.237697	0.0443972
						Gpx1	14775	0.471066	0.0444407
						Ids	15931	0.376285	0.04454
						Adra1b	11548	0.266734	0.04454
						Ppp6r2	71474	0.263605	0.0445837
						Gm10021	622931	-0.500592	0.0445934
						Polb	18970	-0.390426	0.0445934
						Gm12669	620016	-0.443725	0.0446327
						Vps37a	52348	-0.329485	0.0446327
						Rfxank	19727	0.280221	0.0446327
						Gm12033	100042746	0.331371	0.0446828
						Gm22531		-0.297726	0.0446828
						Ctns	83429	0.348772	0.0446886
						Cxadr	13052	0.229732	0.0447035
						Mitd1	69028	-0.329263	0.0447076
						Gm14180		0.25176	0.0447588
						Gm4581	100043670	0.292896	0.0447588
						LOC100861762	---	-0.529891	0.0447588
						5730409E04Rik	230757	0.263575	0.04483
						Rpl8	26961	0.489914	0.0448372
						Tmem176a	66058	0.413658	0.0449104
						Pacsin2	23970	0.185581	0.0449164
						Nup133	234865	0.229868	0.0449164
						Stau1	20853	0.288629	0.0449246
						Tmem87a	211499	-0.309765	0.0451758
						Vac14	234729	0.320232	0.045238
						Map3k5	26408	0.326647	0.045238
						Cope	59042	0.449287	0.045238
						Atp6v1b2	11966	0.35283	0.0452684
						Plekhm2	69582	0.273239	0.045308
						Kras	16653	-0.30295	0.0453159
						Tmem180	75146	0.248241	0.0453459
						L1cam	16728	0.276863	0.0454697
						Gm15355		0.343189	0.0454697
						Aldoart1	353204	0.275748	0.0455462
						Gm11684		-0.315673	0.0456132
						Ppp1r1b	19049	0.201697	0.0456132
						Gm4895	235392	-0.568889	0.0456132
						Gm11989		0.403492	0.0456132
						Tmem106a	217203	0.339923	0.0456301
						Hmgcs2	15360	0.701864	0.0456301
						Peg13	353342	0.274104	0.0456301
						Tln2	70549	0.283687	0.0456374
						n-R5s213		-0.4143	0.0456558
						Ifih1	71586	-0.278953	0.0456558
						Cbl	12402	0.303899	0.0457345
						Gm22906	---	-0.202178	0.0457345
						Ndufv1	17995	0.313256	0.0457345
						Mir7005	102466785	0.341645	0.0457345
						Sfxn3	94280	0.348771	0.0457884
						Nedd9	18003	0.266918	0.0458071
						Sema4a	20351	0.342982	0.0458758
						Gm12050		-0.248039	0.0458909
						Gm7027		0.3021	0.0458909
						Zfp386	56220	-0.368628	0.0458934
						LOC100861904	---	-0.54557	0.0460548
						Gm24695		-0.329024	0.0460599
						Chchd10	103172	0.278719	0.0460696
						Gbp7	229900	-0.384488	0.0460719
						Agrn	11603	0.239458	0.0460797
						Gm2445		0.25477	0.0460797
						Hnf4a	15378	0.297375	0.0461009
						Egln3	112407	-0.40575	0.0461009
						Gm8623		0.550706	0.0461009
						Tle3	21887	0.285321	0.0461186
						Gm12162		-0.318114	0.0461186
						Slc22a23	73102	0.358972	0.0462003
						Morc3	338467	-0.252388	0.0462027
						Notch2	18129	0.218776	0.0464264
						Gm5559	433921	0.251021	0.0464446
						Med16	216154	0.298515	0.0465227
						Dennd4b	229541	0.244834	0.0465824
						Arid1b	239985	0.204218	0.046624
						Gm25986		-0.354022	0.046624
						Tmem248	71667	0.267943	0.0467957
						Smim14	68552	0.218156	0.0467957
						Lgmn	19141	0.392172	0.046818
						Gm25435	---	-0.368836	0.0468458
						Rasa1	218397	-0.424112	0.046944
						Sox9	20682	0.280363	0.046944
						Cuta	67675	0.356489	0.0469914
						Cnksr3	215748	0.302506	0.0470871
						2610305D13Rik	112422	-0.472054	0.0470871
						Gm16470		0.218486	0.0471286
						Gm26340		-0.303724	0.0471286
						Wiz	22404	0.235991	0.0471286
						Perp	64058	0.338359	0.0471529
						Gm13123	100861947	0.281475	0.0472051
						Suclg2	20917	0.335962	0.0473032
						Gm5459		0.278548	0.0473032
						Herc3	73998	0.244655	0.0473193
						Taz	66826	0.210805	0.0473193
						Tctn1	654470	0.288401	0.0473193
						Babam1	68251	0.43449	0.0473193
						Gm15191		0.236564	0.0473193
						Pcf11	74737	-0.307581	0.0474918
						Med15	94112	0.212346	0.0475311
						Gm15846		0.355848	0.0475311
						Gpam	14732	0.272766	0.0475311
						Gm8318		0.260745	0.0475311
						Pik3r2	18709	0.233613	0.0475534
						Mir22	387141	-0.341079	0.0475534
						Tox	252838	0.285794	0.0475534
						Gm23244		-0.360441	0.0475597
						Fxyd1	56188	-0.292785	0.0476053
[truncated: 3,457 more rows]
