# Supplementary material for: Molecular mechanisms governing the progression of nephritis in lupus prone mice and human lupus patients
Source: Front Immunol. 2023 Mar 1;14:1147526. doi: 10.3389/fimmu.2023.1147526 (PMC10016352; doi:10.3389/fimmu.2023.1147526)
Supplement: Supplementary file 5 [file Table_4.xlsx]

## Sheet: Sheet1
Upstream Regulator	Regulator Annotation	Target Molecule(s)
KDM5A	Histone demethylase	NDUFS2,NIT1,SDHC
MED30	Transcriptional coactivator	NDUFS2,SDHC
RB1	Cell cycle regulator	NDUFS2,NIT1,SDHC
PITX2	WNT signaling	NDUFS2,SDHC
WNT3A	WNT signaling	NDUFS2,SDHC
CTNNB1	WNT signaling	FCER1G,NDUFS2,SDHC
NDRG1	Stress response	APOA2
HIF1A	Hypoxia	NDUFS2,SDHC
SLC4A1	Kidney Ion Transport	FCER1G
CSK	Cell growth regulator	FCER1G
RICTOR	Cell growth regulator	NDUFS2,SDHC
COPS5	Cell cycle regulator	FCER1G
APOA1	Lipid transport	APOA2
INSR	Cell growth regulator	APOA2
Hmgn3	Cell growth regulator	APOA2
NCSTN	WNT signaling	FCER1G
CYLD	WNT signaling	FCER1G
FST	Cell growth regulator	APOA2
PTPRJ	Cell growth regulator	FCER1G
