# Supplementary material for: Molecular mechanisms governing the progression of nephritis in lupus prone mice and human lupus patients
Source: Front Immunol. 2023 Mar 1;14:1147526. doi: 10.3389/fimmu.2023.1147526 (PMC10016352; doi:10.3389/fimmu.2023.1147526)
Supplement: Supplementary file 6 [file Table_5.xlsx]

## Sheet: MEGENA Modules-Glom
MEGENA gen2 Modules: NZM2328 Glomerulus
2.1	2.11	3.12	3.13	3.14	3.15	3.17	4.18	4.19	4.2	4.21	4.22	4.23	4.24	4.25	4.26	4.27	4.28	4.29	4.3	4.31	4.32	4.33	4.34	4.36	4.38	4.39	4.41	4.44	5.53	5.54	5.55	5.56	5.57	5.58	5.59	5.61	5.63	6.79	6.8	7.84	7.85	7.86	7.87	7.88	7.89	7.9	7.91	7.92	7.93
KLK1	EIF3M	SRP54A	GM2004	DDX3X	ETAA1	HSPD1	CSF2RB2	LILR4B	CTSB	GM20746	HIST1H2AN	OAS1A	GM21119	PHF11B	CFHR2	PARD3B	HPSE	LST1	PLCE1	TDRD5	SLC28A2	ADGRL3	MGLL	RCAN2	ACTR3	CD3E	ARNT2	NR2F2	SLC5A12	LRP2	SLC22A29	NOX4	KCNJ15	SLC12A1	SERPINE1	SLC22A8	ND3	HIST1H2BL	TPX2	XLR4B	FN1	CLCA3A1	GM3591	1700049E17RIK1	CD248	PRRG4	SFXN3	SMURF1	FGFR3
EMP3	LFNG	SLC22A28	ZFP960	DDX5	PPP1R9B	IFT27	CSF2RB	PIRB	SELENBP2	FTL1	H2AFX	SLFN8	ITGAM	MS4A4C	TUBA1A	MAGI2	IL2RG	CASP1	THSD7A	NARS2	A	ZFP273	AZIN1	RBL1	RSPH9	CD3D	EPHX1	RAP1GDS1	ACSM1	UGT3A2	GM8765	CES1D	FOLR1	CDKL1	SLC34A3	WSB1	ZFP825	TOP2A	CCNB1	ADAMTSL5	DNASE1	SLC6A6	GM3636	CD109	FIGF	DARS	QSOX1	ANXA11	DENND3
C1RB	CACNB3	STAG2	GM14399	NCKAP1	FAM133B	UQCC3	IKBKE	CD74	GUSB	IFITM3	NT5DC2	LY9	4930467E23RIK	XAF1	SH3BGRL3	SNCAIP	NR1H3	CD48	ASTN2	PAK1	ITGA3	ZBTB20	SAT1	RAB3A	DUSP16	CD3G	PLPP3	CPED1	ACSM2	PAH	HAO2	AASS	SLC6A19	KNG2	CADM1	SLC13A3	DMXL1	KIF23	CCNB2	XLR4A	TGFB3	MAP3K6	GM10406	ST8SIA2	PAMR1	ZFP937	F2R	LAMA5	FAM117B
P2RY6	LLGL1	USP9X	GM14325	USP47	SARNP	BLOC1S3	CTSZ	GM14548	PLTP	ATOX1	TCF19	HEXA	GM7697	PYHIN1	CFH	MYOM2	UBASH3B	CLEC12A	CACNA2D2	NPHS2	ITPR3	CLEC5A	TPD52	UFSP1	SERP1	NLRC5	GALNT10	MBIP	ARAP2	SLC34A1	CLDN10	F13B	XYLB	TMEM72	KL	ASS1	HRSP12	NUSAP1	STMN1	GSN	CYP2D11	WEE1	GM5796	ASTN1	AXL	PEAR1	ITGA5	TEAD3	INPP5K
EFHD2	APELA	MATR3	GM14308	IL13RA1	PSME2B	HOXC10	ITGAL	FGR	ABCG1	TMEM14C	CCNE1	OAS2	HP	PHF11A	SH3BP1	ROBO2	ARHGAP4	SIRPB1A	ARHGAP28	SIK1	CSPRS	TRPC4	ITGA4	RTN4RL1	SPPL2A	CD5	NT5E	TMEFF2	HSD3B2	SLC7A9	TINAG	LRRC19	PIPOX	ATP6V0A4	TNC	LRRK2	UQCRC2	KIF11	MKI67	TEAD2	ACTN1	HHIPL1	PER2	SORCS2	LOXL1	ADGRA2	KLF4	SLC25A28	HYAL1
MGAT5B	ZMIZ1	XPO1	ZFP931	HSPA9	RBM46	SPCS2	RNF149	GM15448	TMEM182	RPS11	SLC26A7	LPL	CHIL1	IL18	MAN2B1	CD80	SIRPA	ABCG3	CLIC1	NEK1	GM7609	MAPKAPK2	D630045J12RIK	FAM214A	D15ERTD621E	CD8B1	ILDR2	FKBP7	SLC16A12	CUBN	MDH1	FUT9	ALDH1L1	PKHD1	CYP1B1	COX7A1	HDAC2	KIF15	DIAPH3	MYO1B	VIM	STIM1	GM3383	PHGDH	ANGPTL7	IRS2	LRP1	QPCTL	SULT1A1
FRZB	CORO1C	VPS13A	GM14431	YES1	ZCRB1	RGS2	IRG1	PIK3AP1	ADRBK1	TALDO1	ERBB4	IRF7	GM15319	GM8369	TGFB1	CFP	CD55	CD180	AEBP1	ARHGAP12	UNC13B	ABI3BP	LYN	GK5	4930538K18RIK	ATG4A	NPNT	MNAT1	GM16432	CYP2J5	ADHFE1	PIK3C2G	PRSS8	THBS2	GALNT14	ATP1A2	CAB39L	PRC1	ANLN	CRISPLD2	CYP2D10	AGAP1	GM2237	IGFBP2	VOPP1	PMEPA1	NDST1	NOTCH3	FAM107A
TGIF1	MYO9B	7-SEP	GM14305	IREB2	MIA2	N6AMT1	NLRP3	MYO1G	PSAP	SEPW1	FAM102B	SLAMF7	AB124611	WDFY4	TNIP1	CD84	P2RY13	CD83	CCDC109B	GM15453	COL4A3	DGKB	CAPZA1	LIMS2	GALNT1	MS4A4D	TNS2	QPCT	OXCT1	MIOX	ASPA	CTH	NDRG1	ARRDC3	KLF6	ADGRL2	FH1	CASC5	KIF22	LAMB2	TAGLN	SGTB	GM3317	FLNC	CES2G	KLHL29	HBA-A2	PKD1	TNRC6A
MMP14	FLNA	GDI2	GM14326	HAX1	NMI	RHOJ	SLC15A3	PTPN6	CD200R1	TRAPPC4	RPS6KA2	OAS1G	CFB	PSMB9	TRP53INP1	CORO2B	MILR1	CLEC4A2	FCGR3	GADD45A	ECSCR	STXBP4	RAP1A	ZDHHC14	CALU	LAT	KIRREL	UPF3B	GATM	KEG1	GC	A1CF	TMEM174	CALB1	CRIP1	SLC51A	ND4	CDK1	MCM5	MXD4	DAP	ITGB3	GM2897	LOC101056159	CEBPD	AGAP3	VAT1	NCDN	ATG14
ARHGAP5	GPCPD1	OLFM1	GM14322	TM9SF3	RNF168	ANTXR1	HCLS1	LILRB4A	SLC43A2	PSME2	TTYH3	KLK1B4	NTN4	GVIN1	ARRB2	DACH1	SLAMF6	WFDC17	SH3BGRL2	DOCK4	LRRC55	GSR	NFE2L2	TFDP2	SP4	ALG8	AJUBA	SMIM4	UMOD	SLC6A20B	SLC16A4	FMO2	CDHR5	CDH16	ANXA3	1810010H24RIK	PPP6C	ASPM	UBE2C	CORO2A	CLEC2H	CDKN1A	GM3264	PTGIS	MICAL2	TRIP6	HMGA1-RS1	MAF1	LY6C1
CAPG	MCAM	DLD	ZFP638	USP24	SFT2D2	ABCE1	F10	TNFRSF1B	FAM64A	GBA	TFDP1	ADCY1	N4BP1	NAAA	ACTG1	NTNG2	SPN	FAM111A	CD47	BIRC3	FGFR2	LDHA	CTDSPL	PDGFC	RHOA	SDF2L1	KCTD12	CIR1	D630023F18RIK	TMEM27	PDZK1	CES1E	TMEM106B	EFHD1	SLC5A2	GM5622	RIF1	DEPDC1A	RRM2	FGFR1	HPD	POLN	DBP	CRIM1	S100A11	PRKCG	ABCA9	KIFC3	CDR2
IFI30	RNPC3	VPS35	FAM208A	IPO7	AU019823	HTRA4	NCF4	LCP1	PREX1	NINJ1	HIST1H2AF	IKZF3	EHD1	GM5431	VASP	SCHIP1	RAP1GAP2	CCR2	OPTN	RBM3	MS4A4B	PDE5A	HOXA9	CCDC3	BZW1	RASAL3	ISYNA1	FXYD1	PRDX3	SLC4A4	PECR	UGT1A2	DAO	PPARGC1A	BTNL9	CHORDC1	TLE3	HMMR	PLK1	TMEM26	PVALB	SEMA7A	GM3558	EPHA2	IL34	CXCL13	FOSL2	MIDN	FAS
TCIRG1	GALNS	SNX13	GM14295	TJP1	PLA2G16	NMB	LPCAT2	ITGAX	ADAM19	HSDL2	NID2	FAM213B	FERMT3	TGTP2	FES	SPIC	CXCL9	CCDC88A	ATP8A1	OLFR558	ZFP385B	ZFP85	EZH1	KCNMA1	SDCBP	STAT1	GM527	TMEM136	SORD	CAR4	SULT1C2	KYNU	GPD1	PSD3	LSP1	PDGFRL	ARRDC2	HIST1H2BN	DTL	APLNR	CDK6	TSC22D3	TEF	IGFBP6	KLHL30	SAMD4	MTHFD1L	ZFP930	CLEC1A
CSTB	RELA	RASA1	GM14393	PPP1CB	NKAP	AGFG2	CD300LB	NCKAP1L	FAM13A	RPL28	TSLP	TRPV2	EMILIN2	GBP7	UNC93B1	CD2AP	SEMA4D	GMFG	MPP5	UPRT	EFNB2	KPNA2	PHF1	IGTP	SPRED1	IL7R	HTRA1	GJB4	SLC47A1	HGD	SLC16A7	ALDH8A1	P2RY2	PPP1R1A	SLC18A1	ENPP2	FAR1	DLGAP5	PRR11	TSPAN7	ACSM5	INF2	CRY2	LAMC2	AMPD3	FSTL3	HBB-BT	CTGF	SGK1
GNAI2	SYNJ2BP	SLC22A30	GM14391	GLS	SLC5A1	ENSA	PRKCD	FPR1	MCM3	COMMD4	ZFP72	JCHAIN	LAMA4	PHF11D	FXYD5	MSR1	TSPAN32	AIM2	MSN	TTC39B	C130050O18RIK	LGMN	SPIRE1	GABRB1	EGR3	2210408I21RIK	PTPN14	AGA	SLC26A1	ASPDH	SLC22A27	GLYAT	DGAT2	WISP1	LCN2	TIGD5	UBP1	CENPE	TACC3	ITGA7	GPRC5A	FKBP5	PER3	1700049E17RIK2	PTRH1	P2RX5	REEP4	PLXNA1	LPIN1
DPP4	POR	HNRNPU	ZFP433	SUPT16	IFITM1	RPL31	CLEC4D	PIRA6	HIST1H2AO	LXN	2610318N02RIK	RTP4	SLPI	MAP4K1	RASA3	NPHS1	NRROS	PLXNC1	EPB41L5	PPP1R14C	COL4A4	KLHDC1	NABP1	GIMAP7	FBXL5	JMY	ARHGEF17	ENPP5	GM7068	UGT3A1	WFDC15B	CLYBL	NR1H4	SLC26A4	PRSS23	TCF23	NEURL1B	STIL	SKA3	ZFP646	MMP2	PIM3	CIART	CLDN1	SLC7A5	CARHSP1	PLEC	CSPG4	LAMA3
THBS1	FURIN	FNBP1L	ETOHI1	BORCS7	2410016O06RIK	FAM20A	IRAK3	ITGB2	CENPN	POMP	ENO1B	GPR18	SLC7A11	PLBD1	CLOCK	TK1	FAM65B	CLEC4B1	TBC1D8	NPAS2	ELMO2	EEF1E1	TMEM108	TAB1	SPA17	GZMA	GATA3	IGFBP4	GSTZ1	SLC10A5	SLC19A3	RNF128	CYP4B1	CLCNKB	PDK4	TDRKH	TMEM30A	GAS2L3	KNSTRN	P4HA2	FBN1	TUSC5	AVPR1A	PAX8	TNFRSF12A	CPT1C	UCP2	RERG	CAPN5
PLK3	KIZ	BTAF1	ZFP97	STRN3	CR1L	NOP14	CYP4F16	TYROBP	ALDH6A1	PPP1R11	FHL5	SELPLG	CMKLR1	KLRA17	PFN1	CD93	STOM	EAR10	LRRC49	NAT2	AIF1L	UPK1B	SHROOM2	IGF2R	OIT1	SELL	ACAA2	ZFP955B	SELT	SLC27A2	TPMT	AQP11	GLDC	ATP6V1B1	NRG1	SRPX2	FASTKD2	MIS18BP1	CKS1B	USP53	CYP2D12	SORBS3	GM2956	MAP1B	PCDH19	2200002D01RIK	ABCA7	XCR1	INSR
GADD45B	RHOB	SMIM10L1	RAB35	ABCD3	HIGD1A	2810474O19RIK	TLR2	MS4A6C	RORA	GSTO1	UBE2QL1	KLRA10	TREM1	RNF130	SLC8B1	GPR35	NFKBID	CASP4	SPATS2L	PSMA6	C1QTNF1	5031439G07RIK	FOXC2	PTEN	IL1F9	TAS2R108	MYLIP	4930523C07RIK	FMO1	BC089597	CAR2	ABCC2	ABHD3	ATP1B1	AMICA1	GATA6	SYAP1	PLA2G7	PBK	RSAD2	PTGFRN	FAM208B	CPEB1	PLCB1	ADAM4	SORCS1	ODF2	FGD4	KLF2
LRBA	CFL1	SACM1L	ZBTB41	LIFR	MOSPD2	DNTTIP1	PSD4	TREML4	HOXC8	RAB8A	THSD1	GAPT	PTPRD	SP100	NFKBIE	ST3GAL3	ITGA8	CLEC2I	STK26	EID3	GM14085	UNC5C	HOXA6	ANKS1B	OLFR1393	IRF9	EXOC3L2	TRIQK	SLC22A12	RDH16	PHYH	IGFBP1	TMEM30B	CLDN16	CCL17	PLSCR1	FUCA2	CKAP2L	NCAPH	AMIGO2	GPX6	ARHGAP31	GM3667	ARHGAP20	SLC10A6	ZFP442	NEPN	HIST1H2BG	BCKDHA
ARPC1B	SULF2	CLTC	PDS5B	CAND1	MBLAC1	TRIL	MCEMP1	IGSF6	FOXS1	TXN1	GPR176	USP18	IFNAR1	CCL5	PDLIM1	ABAT	ZFP697	TLR8	FRAS1	RAPGEF5	SDC4	MCM4	KCTD12B	GDPD2	EIF2AK2	STK4	PXDC1	GIN1	PRODH	CYP2D26	ESRRG	OLFR920	AQP1	SCNN1G	SGPP2	EPB41L3	RBM25	CEP55	GPNMB	GAB2	DDC	SIDT2	ARNTL	SERINC2	CES2E	ITGA6	DOCK8	CLEC9A	NAMPT
GRN	HMGA1	ZFP703	FBRS	PROS1		TFRC	SLC2A6	CLEC4E	SELENBP1	LSM4	ADCY4	SLFN9	TRPC1	GM12185	ABCD1	DDN	MALT1	SP110	PLEKHA5	TAAR2	ARHGEF26	GRK5	RASL11B	ITLNB	KLF15	CD7	CYSTM1	ELFN1	LTBP2	APOB	SUGCT	DPYD	HSD3B4	SGK2	SLC7A1	MED17	GGH	CENPF	CLMN	DTX3	AFM	P2RY1	BHLHE41	DES	GIMAP9	LDB1	KBTBD7	H6PD	TESK2
DUSP5	PLXNB2	DDX6	ZFP933	HNRNPM		GNB4	TRAF1	FCER1G	SLC18B1	PSMB2	SIM1	V1RA8	CST7	COA3	IER2	MYO5A	B430306N03RIK	TRIM30A	GOLIM4	HSPA1A	OLFR111	GOLT1B	SH3BGRL	FECH	TMEM95	TMEM229B	GAREM		PPP1R16B	AADAC	1700011H14RIK	MGAM	WNK4	CASR	XKR4		UBE3A	SGOL2A	CDCA8	GPC6	OLFML2B	MLXIP	LEO1	TMEM171	PCP4	ARHGAP18	CDH13	CD36	LNX2
BHLHE40	FASN	PPIP5K2	ZFP873	IWS1		IRAK1BP1	IRF5	H2-EB1	MFSD1	FBXL7	PCDHB12	HEBP1	XLR3B	SFT2D1	ARPC4	PTH1R	MCOLN2	EVI2A	ARVCF	TMEM14A	LPAR4	SLC25A27	CD34	HIST1H2BH	OLFR1490	HAPLN1	PDPN		MPZL2	ALDOB	LYPLAL1	CLDN2	SLC6A20A	SOSTDC1	CLDN8		CUZD1	KIF20B	ULBP1	BMP6	TIMP1	GLUL	CYS1	FAM180A	AHNAK	ST8SIA4	BMP3	PRKCA	9430020K01RIK
RAB32	EPM2AIP1	RANBP2	ZFP760	KITL		ST13	IL1RN	PLEK	GEN1	TUFM	ATP13A2	KLRA9	HSPA1B	DDX60	HTR1B	SEMA5A	TNFSF10	RNASE6	LCTL	DENND4A	DSP		ARL4D	CEP126	PGK1	1700092M07RIK	TBX3			UGT2B38	SLC25A36	RHOD	CML5	CAPNS2	GLOD5		ING3	HIST1H2BA	CDC6	NBL1	RALGAPA1	CLCA3A2	GIMAP3	TACSTD2	DUSP6	PPP1R15A	PLP2	RGS5	MERTK
BOK	ST3GAL6	CASD1	DOPEY2	PANK3		IZUMO4	TMEM173	PILRA	ARHGAP32	KRTCAP2	CTSD	OASL2	ACP5	BC094916	TUBA1B	COLGALT2	HRH2	PCDH17	VTCN1	PCDHB11	ICOS		CYP2R1		NXPE3		CDKN1C			UPB1	SLC8A1	CES1F	CRYL1	CAR15	PLOD2		DECR1	CENPW	COTL1	CDO1	ADAMTS2	LRRC16A	NREP	ADAMTS8	B4GALT1	CACNG7	METTL4	GALNT18	SHROOM4
LRRC1	GRINA	ACMSD	NDUFA6	LACE1		YPEL3	NFAM1	LILRA6	GNPTAB	IFIT3	PTTG1	PYCARD	SUSD2	ISG15	PLAUR	PRR5	PLCL2	I830077J02RIK	SNX31	MICU2	LUM		MOB1A		API5		HS3ST3A1			DNAJC12	HADH	AGXT2	SLC16A14	LDHB	TRF		BRAP	NUF2	NDC80	PDE3A	DHTKD1	ELL	NR1D1	CDH6	ZFAND2A	MED13L	MT2	CTDSP2	NOP58
ACTA2	MNDAL	GM14420	CAV2	EPC2		ADA	MEFV	CYBB	FCHSD2	HSCB	OLFR1346	KLK1B9	GPX1	NPY1R	TNFRSF1A	GDA	GDPD1	HGF	S100A4	E430025E21RIK	GPC1		LTBP4		MORF4L2		SYDE1			SLC22A1	FAHD1	TMIGD1	TCN2	ATP6V0D2	ANXA1		10-SEP	NCAPG	KIF20A	PER1	SHISA4	DDIT4	IL6RA	KRT18	TFB1M	RNF41	CENPT	BTLA	DHH
LGALS1	GIT1	STT3A	ZNHIT2	ERICH1		TBC1D7	LPXN	HCK	NDC1	RPL14		FAM96A	IL10	ARL8B	ADAMTS16	PLIN2	ERC2	ADCY6	TM6SF1	MGAT5	AKR1C18		ZBTB7C		RAP2C		SNX33			HABP2	BDH2	PMP22	ACADM	HSD11B2	SERPINB6B		SAR1B	KNTC1	MCM2	XLR4C	COL12A1	ZBTB16	PI15	4930503E14RIK	DUSP1	GPBP1	GPRC5B	1110038F14RIK
RUNX1	BABAM1	HNRNPA2B1	ATP11C	MCUR1		SLC25A30	PTPN1	CLEC4A1	LMO7	IFITM2		ITPRIPL1	MYD88	RNF113A2	APLN	TCF21	SLC7A8	ID2	FLNB	INPP5D	TSPAN2		METTL20		AGO4					PM20D1	ARSK	HMCN1	MSRA	ALCAM	ANGPTL4			BUB1B	MASTL	CPE	YBX3	ELN	HLF	FREM1	TMEM200B	KALRN	COQ10B	SGK3
CD14	3830406C13RIK	TMX3	FPGT	6-MAR		UBQLN3	ACP2	RAC2	PARD6G	UBE2A		CYSLTR1	IL21R	UBD	PPP1R18	MAPT	CCL7	A630033H20RIK	MCM6	SPATS2	OGDH		PRELP							CYP2J11	GALM	4931406C07RIK	GRB7	CXCR6	C2			RAD51	E2F7	PI16	CAR14	SUN2	TSPAN4	ITGA2	PTN	TLE1	ZMAT1
GLCCI1	SCAMP3	IVNS1ABP	TRAPPC2	A230046K03RIK		RGCC	CSF3R	CD300E	M6PR	PABPC1		CAMK1D	GABARAPL1	CTSH	ETV6	VEGFA	ACSL5	CD22	C5AR1	NLK	ST6GAL1		4921507P07RIK							AK4	MTHFD1	PHYHIPL	TKFC	OXGR1	OGFRL1			CKAP2	FOXM1	PTPRB	COL1A2	NQO2	NR1D2	ECM1	MS4A2	RBPMS	PQLC3
RMND5A	PARP3	CUL3	9830147E19RIK	COL4A3BP		MXRA8	SLC5A3	CTSS		TRAPPC1		CD5L	MC4R	IRF4	UCHL1	ASB15	UPP1	SNX5	ZRSR1	SPATA24	SLC41A2		ACOT1							FXYD2	KCNJ1	PRODH2	AS3MT	ANXA9	POLR2H			NEIL3	ECT2	ZHX3	CYP2D9	CDC42EP4	AR	MYOF	F8	SMOC1	CXX1B
ENPEP	ZFP598	GK	UBA3	FXR1		RSPO3	TGM2	FYB		SPINK8		NME1	ELMO1	RNASET2A	AUNIP	ITGB5	D330045A20RIK	NUP37	RAB6B	ANTXR2	DLG5		SESN1							SLC22A6	SLC22A18	LACTB2	BC025446	SCNN1A	RAB7B			KIF2C	2810417H13RIK	SPSB1	TMEM260	CLIP1	VSTM4	ANXA8	PYGM	OLFR1396	LMNA
RPLP0	HIST2H2BE	2010315B03RIK	GM14288	RPP25L		GLTSCR2	CTNNAL1	BCL2A1D		HSD17B1		TBXAS1	RND1	GRAP2	P2RX1	E2F2	CCL12	HFE	ASF1B	FAM3C	TXNIP		SMIM15							BC021785	TMEM139	SLC16A9	HSD3B6	KNG1	EXT1			FIGNL1	EPCAM	FOXO3	CDH11	CEP170B	GSTT1	KRT8	PLA1A	SCARF2	ERN1
MYADM	VPS37A	PNN	ZFP871	B3GLCT		PCDHB17	CTSA	SLC11A1		GDNF		ADRB1	PKP2	AI467606	SRGN	PTPRO	SYTL5	CDH1	ST6GALNAC3	PFN3	PRKD1		CCRL2							SLC13A1	GM906	PXMP4	MGST3	CROT	TES			E2F8	CHEK1	FRMD3	COL4A2	TMOD2	ZIK1	AKR1B8	IL1R2	PLXNA2	GNS
ATF4	ARRDC1	ZFP729A	CLK4	ATL3		PRKAB2	IL17RA	DOCK2		ATP2B4		SLC12A2	PIK3R6	IRGM1	LTC4S	CD59A	TMC3	BC028528	DMPK	TDPOZ3	PLPP1		FZD4							PBLD1	CML1	MOGAT1	SLC6A13	KLHL3	MPPED2			CDKN3	MEST	MAL	NAT8	VPS11	GNAT1	CMTM8	CMAH	CERCAM	SPTSSA
ABCA1	SETD1A	SRP54B	POM121	LARP7		CAPRIN1	SH3BP2	GPR31B		WDR83OS		DDX58	ZFP57	PPT1	TMEM176B	FABP5	AREG	ARHGAP15	PTPN22		EZR		POLA1							KCNJ16	BSND	B3GALNT1		BRCA2	ECI3			OLR1	SPC24	NKG7	RPA1	MARK4	GM3696	APLP1	SLC43A3	FARP1	PDLIM7
IFNGR2	ICE2	PAIP1	PDCD7	MAT2A		TRMT112	PIK3R5	FPR2		NDUFS8		GJB2	MADCAM1	USP54	LSM2	RHPN1	TMEM106A	SLC46A3	FAM184A		ITK		PTPN2							SLC17A1	SMIM22	CES1G		RHCG	SRD5A1			HIST1H2BF	CDC20	SCN3A	NSMCE2	ENTPD1	GM3500	SRGAP3	KCNJ12	HSPB2	4932429P05RIK
RAB31	ZFP759	ZFP51	TM9SF2	EXOC5		TMEM140	B4GALT5	SPI1		GLMP		PINX1	GUCY1B3	ATF7IP2	ARHGAP25	GGT5	IL27RA	SCG5	DUSP15		ERLIN2		PDGFRB							PROM1	TTR			TMED6	SLC9A2			GM15056	KIF4	ST6GALNAC2	AKAP12	KLF13	RAB3D	FST	HMGN5	ST8SIA6	LRRC32
CDC42EP3	ZC3H12A	CAPZA2	ZFP958	CYP24A1		GTSF1L	PSTPIP2	CLEC4N		CCDC80		P2RY14	BST1	TESPA1	CAMKK2	PCSK5	FOXN2	MIS18A	DPEP2				SLC1A4							GALNT11	MYO9A			FABP3	DCLK1			SMC2	BIRC5	MMP15	GDF6	ROM1	KCTD2	NES	LDLRAD4	LIMD1	ADGRE5
NEO1	APOO	ZFP729B	NDUFS1	PDHA1		TRP53RKA	SLFN2	MS4A6D		PHLDA1		UBE2D1	TNFRSF18	MGL2	AMY1	H2AFZ	CYFIP2	GM9733	VWA8				RBMS2							SLC1A1	GYS2			NADK2	TATDN2			ATAD2	CCR1	HOXD10	FAT4	XDH	IFNGR1	EDIL3	LRRK1	RASGRP3	PLCD1
RNF19B	SGTA	CSDE1	PRR14	ZBTB44		GM590	TANK	MPEG1		JUN		GINS1	PLET1	OLFR380	ACTB	ZNRF3	COL15A1	DNASE1L3	MYO1D				PALLD							TMEM8	DAB2			WDR72	TMEM102			SHCBP1	DDO	ZFP618	COL1A1	PDE2A	FAM76A	GXYLT2	TUSC1	BMP2	SDC1
CXCR4	PCIF1	SMCHD1	SDE2	SON		SLC30A6	FCGR2B	BCL2A1C		AMD2		CHST7	MAPK1IP1		PDGFB	FLRT1	SPON2	C130026I21RIK	GRIN3A				KCNF1							FBP1	CRYGS			MYOM1	GM19668			HIST1H2AK	UHRF1	KLRD1	CYP2E1	CHML	TMEM71	RTP3	SEMA4B	ZCCHC14	HIST1H2BE
ABCB7	RAB4B	CSE1L	FZD7	PHPT1		CLDN11	GRB2	GBP4		ARL11		STARD3NL	IP6K3		GBP9	SGIP1	PRKAA2	SLAMF9	PDE1B				ZFP651							PAPSS2	SDCBP2							MAD2L1	SFRP2	USP2	FAM19A1	RNF169	HOXB5	CLDN4	LTF	ERCC1	AKR1E1
SYNGR2	RAB43	ORC4	2610044O15RIK8	RAB1A			NCF2	CTSC		COA7		EXO5	ABCC5		SLC39A1	KLHL6	EREG	MTHFSL	TSHZ2				MORC3							FAM151A	NT5C3							HMGB2	LIG1	FOXQ1	TMTC2	RASD1	CRISPLD1	STEAP1	ARHGEF25	BAIAP2	HBB-BS
REEP5	CARM1	RAD21		GIMAP4			SLC38A1	APOBEC1		BBS12		OLFR460	METTL7A1		SLC25A24	WIPF3	CYP20A1	RASGEF1B	PPP1R14A				SLC25A35							CLRN3	PGF							GDF10	TOPBP1	CSRP2	PIGR	FAT1	OLFR878	ADGRG2	NCS1	ZFP934	PLCG1
GSTM2	GM4787	SCFD1		ANKRD28			ZMYND15	PTK2B		PARL		SLC40A1	GM9495		ACSS3	EPN3	DSE	LGALSL	TUBB5				TPP2							PTER	PDE7B							AOAH	SGOL1	TSPAN1	NOVA1	B3GALT2	MEIOB	APOL10B	NIPAL1	VAV2	SLC38A2
PLD3	MOCS2	NUPR1		CTNNA1			BATF	CYTH4		LAMTOR2		TIMP3	RGS16		GM7221	FA2H	SOD2	TPCN1	MBNL3				SH2D4B							HNF4A	PRLR							PARK2	ADH1	TXNRD3	TNFSF13B	FLRT3		SOX9	MARK1	NPL	D3ERTD751E
MYC	ANKRD13A	SLMAP		GNAI3			TNIP3	PTAFR		LSM12		DHX58	CLEC1B		APOLD1	RP2	SOX4	CLEC2D	IQGAP1				MRGPRA1							PHF19	ADTRP							NCAPG2	GRM7	HIST1H4I	MMP10	TAAR5		SBSN	GREM1	SLC35E4	CD33
ZYX	SFXN4	CIRH1A		SPRR2B			CCL2	PTPRC		PPIB		DST	SAT2		TMEM123	CLIC3	RASGRP4	TMED5	AIDA				TMX1							SLC3A1	HIBADH							ESCO2	GSTT2	ESYT2	GPR39	PBX1		SLC17A9	FIBIN	MXRA7	PFKFB3
NUAK1	TESK1	C1GALT1C1		TAPT1			PID1	SMPDL3B		EIF3H		ATP2A3	STEAP2		VCL	TMEM150C	STMN2	MGAT2	TET1				IDS							GM11128	SMIM24							ANPEP	EFEMP1	GCLC	LAMA2	ZXDB		SNAPIN	S100A7A	AOX1	P2RX4
SBNO2	ITFG1	ATP6V1D		ENOX2			NEBL	ADGRE4		PSMG4		KLRA8	ZFP946		LRRC8B	ANGPTL2	BAZ1A	PPIH	ABCC3				TMEM2							DMGDH	SLC37A4							HS3ST3B1	GMNN	KANK4	CYP2A4	PLPP2		MMP7	ARC	LTBP3	LTBP1
PGS1	NAP1L1	GM2411		HACD2			LAT2	CD300A		SNAP29		TTC33	TUBB2B		COLEC12	IL1A	BLVRA	TMSB4X	SNTB1											ACSS1	ANGPT1							HELLS	BC051142	CCND2	RRM1	FADS2		SYNC	TMEM63C	SUCLA2	LOX
FSTL1	HSPG2	CSTAD		PREX2			NADK	PIK3CG		PSMD8		S1PR4	FZD8		TMEM192	PRR15	BMP15	TTLL4	AKR1B7											ALDH4A1	PLS1							OIP5	BMP7	OCIAD2	VMN1R27	SPATA5L1		KLK8	PLCB4	SFRP1	SLC26A10
MAP3K8	TMEM259	ROCK1		KRTAP28-13			SERPINA1B	CD68		SREK1		CCDC86	GDF5		OLFR1357	PDK2	NDN	FCMR	LY75											CAR12	PLEKHA6							F7	AURKA	RTN4IP1	NPBWR1	ZFYVE1		P4HA1		GM10094	LYRM4
PRKAR2B	SAMD5	GM715		CCDC117			TREM3	IL1B		MAP7		TAGAP	PIK3R3		EXOC3L	FLT1	ARXES2	GAS7	LGALS3											SLC22A5	SUCLG1							TTK	PLPPR5	FOLR2	SLC35F6	MFSD2A		CLDN3		TGFB2	EIF6
PF4	THEM6	PLN		LCMT1			PLEKHO2	WAS		TSTD3		GZMK	GM614		GM4788	NPR3	RERGL	SH2D1B1	GFPT2											G6PC	GRTP1							ARMCX4	CDKN2D	HYPM	COL4A1	FAM210A		GM22		ZC3H7B	GEM
SERPING1	ARL8A	PCDHB7		TOP2B			TBC1D9	TLR13		TMEM86A		STAT2	INSIG1		TAOK3	COBLL1	PDYN	NAT14	APOE											PCK1	YAE1D1							WDHD1	IQGAP3	LAPTM4B	CYP2D34	PLCD3		TTLL1		HRCT1	CARNMT1
LGALS3BP	DPP3	ATP13A3		ADAMTS5			PTPRJ	PLCG2		CEBPZOS		CYB5D1	MAL2		CTDNEP1	NSF	PIK3C2B		PARP4											GGT1	PHKB							CENPM	TRPM6	PRELID2	SLC39A6	CSRNP1		E2F3		ITPRIP	P2RX7
C1S1	1500011K16RIK	CALCRL		EML5			DENND4B	THEMIS2		SEC61B		CCL24	HMGCS2		ADAMTS7	BAMBI	PPM1F		BLM											FABP7	SEMA6D							HIST1H2BJ	OLFR524	METRNL	TPM2	A430105I19RIK		LY6G		FAM174B	LIPO1
AIFM3	PIANP	HMGCS1		TUBA4A			GPR84	ARHGAP9		CALM3		RORC	PTPN7		CDK2	NRP1	MAP3K7CL		KCNMB1											CHRNA4	PRPS2							PLOD1	HINT2	CD151	PDZK1IP1	SMAD6		ALDH1A1		PEA15A	HEG1
LRP6	TTC14	PLPPR2		CD200			NFKB1	NR4A1				CMPK2	MAN1A		PPP2R3A	NECAB3	GIMAP5		TXNRD1											TMEM116								GSTA4	FAM83D	CUEDC1	CRLF1	LY6C2		LYPD6		EPHA6	SLC20A1
NFKBIA	N4BP3	LCAT		1700024G13RIK			DRAM1	ARHGDIB				IFIT3B	MZB1		MTHFD2	FAM69A	CD55B		RASGRF2											HYKK								ACKR3	FBXO5	AFF1	TPM1	MCF2L		CYP26B1		LRRC75B	RNF144B
CKAP4	MPV17L2	MAFF		ADGRF5			ATP1A3	GM11709				FRMD6	PPP2R3D		SSSCA1	PCNA	CTSL		IL1R1											SLC2A2								SLC35G1	SSFA2	RRAS2	MYL12B	CHMP7		MID1		FKRP	KCNAB3
AP2S1	CITED2	PSPC1		MDM4			NRP2	IKZF1				C4B	KCNT2		MEX3A	P2RY12	HVCN1		MAN2A1											SLC22A22								BRIP1	MS4A8A	KLHDC8A	ACOT3	SDHAF3		GLI1		AGER	FUCA1
NFKBIB	EPOR	HS6ST1		EMC9			LRRC25	CD300LD					NARF		NEURL2	PCBD1	TNFRSF14		RAPGEF4											UGT2B5								AKR1C19	NME3	SORBS1	SLC6A4	ACKR2		CFTR		JADE2	IKZF2
MFSD5	TMEM43	ATAD1		RWDD4A			HMOX1	EVL					PGRMC1		ADPRH	SHISA3	ZC3HAV1		ADAP2											SUCLG2								ACHE	NR3C2	SFSWAP	TGFB1I1	SCD1		TIMP2		INTS6	GNAI1
RASSF5	MKNK2	OGT		NBEA			CYP4F18	POT1B					TRPM3		FAM46B	PTPN13	RAPH1		NGB											ACY3								HIST1H2BB	FDPS	PAN2	PDGFA	HIPK1		PRKCQ		IFT43	THBD
PRR13	LAMC1	DNAJC13		COG3			NCAM1	NAIP6					RAB8B		SDHAF1	RNPEP	GM2A		SLC7A6											ACAD11								RFC4	OLFML1	CD226	SYT12	FAM189A2		SHROOM3		EXOC6	SVIL
AKNA	COX20	EIF4A2		GTF3C3			MAPKAPK3	IL10RA					TMEM206		MCTP2	SLC38A4	IRF1		STARD5											CYP4A32								ARG2	PARPBP	IER5	ALB	OLFR1414		SERPINF1		ULK1	BPHL
IRAK2	ENDOU	AFTPH		SASS6			BCL6B	TNFAIP3					6330416G13RIK		EPDR1	DLL4	ELF4		AP1S2											HAAO								NPY	DBF4	CD96	MUT	1810062G17RIK		GM8267		PTGS1	LRRC3B
CEP85L	GATSL3	ATRX		KLHL24			GBP2	SYK					RALGDS			VSIG2	FRMD4B		FXYD6											SUCNR1								MUC1	ADGRL4	CACNA2D1	PTPRQ	VMN1R168		FBLN2		RMND5B	JDP2
LY6E	SEMA6B	CUL2		HOXA5			SAA3	H2-K1					PRDX5			DOCK11	KLRB1B		PPIL6											ACE2								C330027C09RIK	GM7694	NLRP1A	F3			RGL1		FEZ2	PCDH12
NPC1	PSTK	TBC1D32		TM4SF1			CD302	SRGAP1					SLC39A4			MLKL	EPS8		SDPR											SLC5A8								ZFP2	CYP39A1	FKBP14	LBH			CNN1		D130040H23RIK	THAP2
RHOC	CCDC173	TARDBP		PDK3			SH2B2	CSF1R					XLR3C			HOXB4	PGM5		CACNA1G											SLC23A1								HNF1B	PRIM2	HECTD2	GM904			CAPN2		PDZD2	CALCA
EGF	PNPLA2	FUT8					STK17B	MMP12					MSRB1			TSPAN15	MFSD2B		FAM129A											KMO								HIST1H2BM	8430408G22RIK	PINK1	P3H4			SECTM1B		NTRK3	DAPL1
2610524H06RIK	LRRC4	UAP1L1					CCDC50	REL					RALB			LGALS4	HIST1H2BK		MRC1											SLC25A10								CYP27A1	CDKL5	CLDN7	OLFR1511			PLEKHG1		PNPLA6	ARF2
2310022B05RIK	TUBB4B	TTC37					SH3PXD2B	CX3CR1					CYP2D22			MTSS1	ADORA2A		ZFP462											CIDEB								PLK4	CDC45	GNPDA1	TDPOZ1			ZSCAN25		CAMK2N1	GRASP
PPP1R14B	NET1	STRAP					NOS2	NEURL3					MFSD7A			EZH2	BNIP3		R3HDML											ABCA13								CDCA2	LRIT2	AI317395				CDH2		FYN	C7
RASSF10	CRY1	FBXO11					RAVER2	CLEC4A3					DUSP2			PTPRU	PRRT4		CSK											SLC22A2								DLGAP1	CENPK	SLC19A2				CCBE1		MT1	RNF125
FKBP10	LMCD1	RPE					SNX18	H2-AB1					ARHGEF28			KCNJ5	EPHB1		KLF12											CRYZ								AURKB	POLE	SLFN1				PDXP		ZDHHC1	PLEKHG2
ITGB8	DHRS1	NAA15					DCAF6	CD244					HNRNPAB			CD300LF	RBM24		MCC											CREB5								BUB1	TRIP13	BSPRY				SLIT3		TACC1	BMP1
NSA2	ROBO4	1500011B03RIK					ADCY7	LYZ1					ABHD12			CEPT1			RPL7L1											IGSF11								INCENP	KIF18B					ICAM2		HSPB1	KLF3
MYO6	RCC2	GCA					PPP4C	ALOX5AP					PPRC1			AK1			NPC2											ENPP3								SMC4	TNFAIP2					WFDC2		IGFBP3	BAG3
GNA13	LOXL2	JMJD4					ORAI2	C1QA					BBS2			VDR			SGPL1											THEM7								RACGAP1	CCNE2					PKDREJ		SLFN3	IL4RA
TSPO	MRPL42	GDPD3					SMO	PTPRE					HIST1H4D			CHCHD10			ZMAT4											LPAR3								CLSPN	CENPP					SLC24A3		CERK	OLFR609
LITAF	CEP112						NLRC4	MS4A6B					PECAM1			SLC2A12			FGD3											SLC12A3								ARHGAP11A	SKA1							PNKD	DCLRE1B
CX3CL1	TRAM2						CH25H	ARHGEF18					WLS			CENPH			GRIP1											GPM6A								CENPI	HIST1H3E							GM5141	AAGAB
LGALS9	SUPT3						BCL3	PRKCB					SLC51B			RCAN1			CDC14A											PAQR9								ZWILCH	PLA2R1							BSG	ITPRIPL2
CDK4	FAM229B						BTG1	CD274					NHLRC1			TFEC			DYNLL2											RBP1								NCAPD2	MED11							5430416O09RIK	ACYP1
TBC1D19	FBXL6						PTP4A3	ADRBK2					PDCD1			AU021092			FAM222A											MEP1A								UBE2T	DGKG							CYP4F17	PKN3
FOLH1	TRPV4						H2-M2	CD52								EDNRB			11-SEP											LSM7								NSL1	A530016L24RIK							PSMB11	S100A3
PHLDA3	ADAMTS1						PLXND1	GPR65								RAB10			UQCC1											METTL7B								CIT	SPON1							DNM3	GCSH
TAF9B	SAP25						RNASE2B	GM21188								AMPH			NRIP2											OLFR64								PPM1N	TMEM213							CCNJL	RPL36
ALDH3B1	RMDN1						MMP9	CD44								ARHGEF15			TUBB6											RANBP3L								ZDHHC13	KLK1B1							ETD	NOS3
TAPBP	STUB1						BTG2	SERPINA3G								HOXC4			RASSF2											KAP								KIF18A	DUSP9							LONRF3	4931406P16RIK
NGF	YME1L1						CXCL1	IFI204								RAB29			ACOT9											LMBRD2								PCP4L1	TNS3							PLCL1	CNN3
CHPT1	ANXA6						ADAM12	TLR1								SLC2A4			DYNC1I1											RAP2A								SERPINH1	DPEP3							GM3604	USP11
EDN1	CMIP						NCF1	CSF2RA								CD59B			SLC31A2											LRAT								CHEK2	TTC8							DUSP18	CPT1A
CALM1	IMMP1L						RELB	KLHL32								PTCH1			APRT											CAV1								ADAM10	TMEM45B							NANOS3	GALNT4
CSRP1	ADRA2C						BACH1	AI607873								ALAD			LY6I											SLC22A19								FGA	ANKRD46							4-SEP	CCL28
TAGLN2	DOK1						SLAMF8	APBB1IP								SLC37A2			CYTH3											SLC35E3								GABRA4								DEFB48
S100A6	TSSC4						CDC42EP2	BTK								ATP5G1			SYT15											GPX3								4930503L19RIK								HOXA11
GLTP	EMCN						BCKDHB	ARHGAP30								CCNB1IP1			DIAPH1											SPP2								MSH6								GIPC3
TIMM13	ITGB3BP						PTGIR	ATP8B4								PLPPR4			RGS6											SLC9A3								ABCD2								CYB5R1
SFR1	STFA2						1700025G04RIK	WT1								SEMA6A			LEPR											ACAT1																TPGS1
SYNE1	GRK6						CALML4	BCL6								ATP6V0E			GCNT2											SLC25A21																PLEKHG3
MUSTN1	NOSTRIN						NUFIP1	LAIR1								CLDN5			HEY2											ENPP6																PHKG2
KDR	LIMK1						OLFR267	FCGR4								DDHD1			NIPSNAP3B											SLC17A3																ITIH5
PRKCDBP	SHARPIN						SPATA13	CD53								ARHGAP24			PNPLA7											PBLD2																PSEN2
9130401M01RIK	CDK10						DCUN1D2	GM5150								LIN9			SLC9A7											HSD3B3																RAD18
CMTM3	ACTR6						RGS19	FAM49A								DDIT4L			MRC2											PCX																SMAD7
CNN2	ADAMTS9						CCDC88C	MS4A7								TRAM1			NBAS											VIL1																RCAN3
MFGE8	NOP10						RASA4	PPFIBP2								RRAGA			GLRX											ND6																MKL2
RRAS	2510039O18RIK						ADAP1	STAP1								DTNA			PLAU											GCDH																GATA2
SERPINA1C	MSMP						NFKB2	H2-DMB1								PITPNC1														ALDH9A1																R3HDM4
NUCB2	SLC6A9						IL10RB	CCL8								EFNB1														SLC44A4																MNT
TMED10	WDR1						VSIR	CCL6								MYO5B														SOD3																ADARB1
GDF3	ANKRD52						MOB2	DOK3								FXYD4														TIMD2																PLEKHH3
9-SEP	MRPS33						NOD2	GM6377								EPSTI1														GCNT1																PCED1B
S100G	FADS1						D930015E06RIK	LILRA5								TOP1MT														RETSAT																CCNYL1
FBLIM1	EMC2						PLAGL2	IRF8								PLXNB1														WDR74																CAR3
LRP10	ATF7IP						GPR137B	C3AR1								TNFRSF11A														AU041133																GTF2I
ADAT3	HINT3						MICALL2	IFNAR2								MICU1														CAT																DNM1
TPCN2	HERPUD1						PELI2	RASSF4								SLC22A17														SLC25A15																HOXA10
NTRK2	TSPAN8						ATP6V1B2	PYGL								VANGL1														ACY1																MANBAL
NID1	INMT						GPR132	CCL3								INSRR														ANKRD44																RAB3IL1
COL8A1	REPIN1						TMEM176A	STK10								RASL12														TRDMT1																GPR173
TEK	IER3						ST3GAL4	GSAP								MPP3														IDH1																SLC37A1
CAR13	GRAP						KLKB1	SLC16A10								CRB2														UGT2B37																GNAO1
PLA2G15	MKKS						RRAD	SORL1								SNRK																														2010109A12RIK
CGNL1	PREP						LDLRAD3	ANO1								PKNOX2																														IFIT1BL1
RAB20	SLC2A1						LSMEM1	LACC1								RERE																														LAYN
ARMCX6	KIF5B						RUNX3	IFI27L2A								ELL2
PTGER3	NLGN2						HIST2H2AB	B4GALNT1								ERBB2
EGR1	PPP1R3C						TM4SF19	ARL5C								EGFL6
ETNK1	RANBP6						IL1RL2	B2M								COL3A1
KIF21A	TLN1						RNF26	PSMB8								DCXR
SCRN3	TNFAIP1						ZFP799	PLAT								SERPINB8
RB1CC1	NEU1						PANX1	SASH3								EFNA1
PMF1	CRIP2						SVOPL	PTGS2								TSPAN3
ABCA5	ARL9						GPR62	GLIPR1								HIPK2
BTBD11	TRPC6							ALPK1								CISD1
MVB12A	NDUFB5							H2-AA								SLC6A8
RGS10	UNC5B							CXCL16								GDPD5
MGAT4A	SMAD1							BST2								HIST2H3B
STX11	ADD2							TNF								USHBP1
GLB1L2	CNTLN							CCL4								OLFR1342
NRM	E2F5							TNFAIP8L2
SRF	MAFB							H2-Q7
PAPPA	JAG1							MARCKS
PRELID1	ANXA2							TICAM2
CIB1	CETN2							RGS1
TWIST1	COX17							GBP3
2700094K13RIK	MCEE							IRS1
OSBPL6	SQLE							HSPA12A
PSMC4	LDLR							PSMB10
UACA	MKRN2OS							SCIMP
NUMB	ALDH2							SNX10
MAN1C1	GLO1							GPR141
ARHGDIA	TRIP10							CD86
EPHX2	IRAK4							ADORA2B
IQGAP2	CAAP1							ACE
BOLA2	2300009A05RIK							DENND1C
ITGA9	RASL2-9							PILRB1
ITGB6	SPP1							HEXB
PCM1	ZFP938							MTCL1
NPY6R	ZNRF4							CCR5
POLR1D	GM13275							IFIH1
FIBP	CCNC							UBE2F
NT5C	ARHGEF37							CKLF
DCAF15	TUBG2							ZBP1
TMEM160	CCPG1OS							C1QC
GSTM3	BBIP1							H2-T22
CAPZB	CYGB							CXCL10
PRAF2	LZTFL1							PLAC8
RCN3	METTL15							FABP4
RHBDF2	LMF2							ICAM1
YIF1B	EIF4E							GBP8
DEFB1	GM2799							ZFP185
ASNA1	MAP6							LGR4
CELF2	CLDN15							GBP2B
SMIM3	PXDN							GBP10
SLC4A9	PRRG1							SYDE2
CEBPB	ZNRD1							RPS6KA1
SNX29	DAGLA							KCNAB2
TSPAN13	CCDC94							CORO1B
SLC25A1	ASXL3							KRT7
TNFRSF4	MYH10							RNF213
ARSJ	AGPAT4							CYTIP
PGAM1	C330018D20RIK							USP13
PSMC5	IGFALS							PLXDC2
NEXN	CLU							TRPS1
WDR63	GPX8							FAM49B
RGS9	GJA5							MME
SPTBN5	DISP1							VMP1
MOB3A	6720489N17RIK							CABLES1
ATF3	HPGD							ACER3
NNT	LY96							SHTN1
RPL32	F2RL1							KREMEN1
PSMA5	CCDC167							TAP1
CMBL	IFRD1							SAP30
UGT2B34	PCDHB20							SEMA3E
1810011H11RIK	CAMKK1							REXO2
YIF1A	CEP70							POSTN
CCDC68	ND2							TRABD2B
ACOT13	NAIF1							IL12RB2
1700016C15RIK	CAPSL							GALC
UBXN2B	AP4S1							NXN
MPND	ELK3							PLEKHH2
EHD3	1190002N15RIK							MS4A4A
CPEB4	TPK1							CEACAM1
SRM	RBBP7							HAVCR2
CTSW	TSPYL5							H2-M3
MGP	ID1							CD4
DDX28	RAMP3							TGFBR1
ADAM9	SPRY1							SLC15A4
BMPR1A	AP5M1							MNDA
WWP1	CHST1							CCL9
TSPAN17	EGLN1							IIGP1
ABCA8A	EEF2							ICOSL
FOS	ZFP563							AIM1
FAM26E	IL17C							HCST
EHF	TAS2R135							RIPK2
BAX	GTF2H3							H2-DMB2
CXCL14	RNF40							DTX3L
KDELR2	TSPAN6							TNFSF15
MRPL2	OLFR522							DAAM2
PCMTD2	AW209491							ABI3
OSBPL9	DESI2							PIP4K2A
NHP2	STXBP1							MTAP7D3
CPB2	ATP5S							ABLIM3
DDAH2	KRT19							ABCC9
COPE	1700001J03RIK							EAR1
MAMLD1	LRG1							ZC3H12D
ARMCX2	TUBB2A							C3
GM4951	MTCP1							RAB3B
ALG3	MED16							SORT1
NDST3	MSMO1							MEOX1
NTF3	DRAM2							NCK2
ZMYM5	USP27X							PARVG
TTLL12	HAVCR1							SAMHD1
GSTM1	SLC25A20							GM11710
PANK1	ZFP11							PPARG
TMEM64	AOC1							ABRACL
CADM4	4930544G11RIK							BCL2A1B
IFI47	ROBO1							IFITM6
RIPK3	HYAL2							ZFP438
EFEMP2	ETS2							IFI202B
HIGD1B	RABL3							IL18BP
SOX18	FAM171B							DONSON
BCL2L11	GP5							SMAD9
VPS37C	DEFB47							NAIP5
ZFP40	SKA2							SERPINA3F
ENG	MARS2							RIN2
MEX3B	STFA2L1							TMEM219
ATP8B1	EPHA7							GPAM
ABCG2	ATP1B3							WSB2
STAT3	HILPDA							MYL7
PITPNM1	POU5F2							GALNT7
BMX	CCND3							CLIC5
PSMB5	AKT1							HPGDS
ZFP277	BIN3							NELL2
DPEP1	TPPP3							MAN1A2
MMP11	ATG2A							SAMSN1
PVR	ERGIC2							F2RL3
CCND1	FMO5							FCGR1
MEX3D	PIGS							ABCB1B
EDNRA	LYRM9							CD69
NR4A3	HSPA4							FCRL5
PDGFD	ACTN4							GNGT2
SSR2	FAM171A2							PARP14
KLK1B5	GM15446							KIT
AGAP2	SEC24D							CNIH4
CERS6	SCOC							SELE
FBXO3	NGFRAP1							S1PR5
LPP	SLC23A2							PALMD
PON2	MYH9							FAR2
KIF12	RP9							ADGRE1
SHMT2	CDH3							SERPINI1
MAPK3	FADS3							CHRNB1
GPIHBP1	METTL10							SPINT1
ATG101	POFUT2							AP3S1
LRRC20	2310011J03RIK							KRT80
COPZ1	A930017K11RIK							LTB
PDIA5	FLT4							SLC9A9
ZMAT5	NARS							TIPIN
MFSD10	TOPORSOS							CD72
SLIT2	DGCR14							IL2RB
REN1	CYSLTR2							GLIPR2
ZFP266	SH3GL1							LYST
TBCB	KSR1							PARP8
CREBRF	SRSF4							CKS2
ARPC5	PVRL3							NPR1
PTS	CCNG1							GM6498
TNFRSF10B	MRPL54							TMEM204
ABI1	SEC62							ADAM8
UBL7	GHITM							CREB3L2
PAQR5	ARL5A							SLC39A10
1700029J07RIK	CDH5							SCD2
SHANK2	GM13277							TLR12
TTYH2	GRAMD1A							TRAF3IP3
SH2D4A	MLH3							PNO1
BC048403	ATP2A2							TRIM30D
CPT2	LRRC8A							CEACAM2
ARL15	GM13306							EMB
PI4K2A	SFN							SPARCL1
NKAIN1	KCTD5							H2-DMA
HLX	DEFB14							SAMD12
LIX1L	TRPD52L3							CIITA
AMOT	ABHD4							TMA16
NEK6	ELOVL5							ALDH1A2
BOC	ZFP804A							HIST1H3H
SNAI2	OLFR65							EFCAB7
KBTBD3	TPGS2							WFDC16
MRPL36	GOLPH3L							NOCT
FAM46A	ZDHHC23							SULF1
ZBTB42	OLFR1028							SMS
KIN	BIRC2							SNX24
AA467197								TSPAN5
FAM104A								TLR4
TMX2								H2-Q4
FAM81A								KRAS
NEDD8								SASH1
C1RA								ENPP4
SLC35F2								CORO1A
VSIG10L								VCAM1
JAM2								FMNL1
CRTAP								CYBA
ARFGAP3								SLA
ZFP36L2								PIK3CD
GM5945								NFKBIZ
FOSB								LRMP
SLC16A2								AIF1
TMEM138								AF251705
ENHO								CD37
UBQLN2								5031414D18RIK
UQCRQ								PRCP
RNF122								RHOG
LGI2								LYL1
OTUB1								PILRB2
TLDC2								DCTD
MARCKSL1								TIFAB
IER5L								NAIP2
A930007A09RIK								A630001G21RIK
CHMP5								SKAP2
LRRC28								MED12L
WDR82								ZAK
SCIN								POU2F2
ADGRG6								ENO3
SHISA5								SYT9
PRG2								SOAT1
DAPP1								ME2
1500009L16RIK								GSDMD
XPA								ZFP521
9130008F23RIK								UTRN
CST12								PKP4
HEY1								ARHGEF12
ACSF2								FAM105A
GCNT4								CXCL2
TMEM47								RAP1B
WARS								FUT4
PLK2								B4GALT6
MET								PARVA
UBALD2								MRPL52
PAK1IP1								PEG3
ARRDC4								FAM26F
TMEM252								PNP
RARB								SP140
ACOT2								ACADSB
PLXDC1								CYP4F37
DAPK2								APOL7C
SMDT1								CD200R4
1810011O10RIK								RILPL2
ARHGEF38								PODXL
SRR								MICAL3
SNX3								SIGLECE
ART4								ZEB2
ARHGAP26								NUP210
ZDHHC4								MAST4
SOWAHB								PTPN3
DPAGT1								FCRL1
IGSF5								GNA15
PLCB2								KLRB1C
1110007C09RIK								NPM3
SERF2								JAM3
GM3414								EYA1
MND1								ADRB2
TRP53I11								GYG
SOX17								EIF1A
TSPAN12								JUNB
OLFR110								CTSE
RPRM								LRPAP1
SELP								TMTC1
SOX7								LOC100041057
UQCRC1								TBPL1
OLFR649								KANK1
CALML3								CSF1
DEFB29								COL18A1
ALPL								HHEX
ART3								VRK2
CUEDC2								KLRA2
PDGFRA								TLR9
STAP2								BANK1
DOPEY1								EOMES
IFT22								PIGU
TMEM18								TNFAIP8L1
DEFB23								KLK1B24
DDAH1								CEBPA
2310050C09RIK								RBMS3
DIO1								SIGLEC1
RASSF9								6030408B16RIK
CLN3								TOB1
MCTS2								GLA
NPC1L1								DDX43
CLCN7								2010111I01RIK
POP4								TAPBPL
MED10								SERPINA3I
MFNG								UBXN7
TUBG1								SIAH2
SLC35D2								FAP
POLB								FBLL1
A930018P22RIK								EFR3B
CTSO								OLFR348
OXSR1								CD40
RARRES2								VAV3
CDK5								IRGM2
CNTN1								PSMD10
ZBTB10								KCNK5
ATP10A								ALG14
NSDHL								CHRNA7
BRE								ABHD6
2210016F16RIK
WFDC10
EHBP1L1
RPS9
RNH1
SH3KBP1
NFATC1
VEPH1
GMIP
SRSF9
BGN
C1S2
NMRK1
TBC1D2B
IMPDH2
SLC30A9
TRAFD1
CALM2
EGR2
ZFP423
RPS26
PCGF5
PCMTD1
ARPC3
CLCN3
RNPS1
SCPEP1
SERPINA1E
SSNA1
CCSER2
RFTN1
SNRNP25
DBN1
CDKN2AIPNL
NMT1
OLFM4
TXNDC5
LIN7C
KIF16B
SEL1L3
CTPS
MYCBPAP
TRAF3
TRIM47
RAB24
STARD8
CCDC115
SLC26A2
HAUS4
FAM96B
ARL4C
AIMP2
LRRC66
SYT17
ASCL2
COPS7A
MRPL34
CDON
GTF2F2
AP1S3
DCTN3
HIGD2A
GPHN
VPS28
CPNE3
RQCD1
TMEM38B
MKL1
HIST2H2AC
CDS1
DTNBP1
EMP1
MYCT1
AVPI1
IFI35
UBE2L6
XRCC5
TINAGL1
TRIM8
AQP3
BOP1
ZFP612
EIF2S2
PLEKHJ1
EIF5A
FBXO8
ETHE1
GNL3
UBTD2
GM8773
AMT
GPX7
POLR2J
PCDHB15
SNRPC
ADAM22
NOXO1
SLC25A43
HNMT
S100A16
ASAP2
LTV1
SLC9A5
GNA14
UNC13C
PTGER4
TMEM86B
KLHL12
MPHOSPH6
OLFR449
DUSP23
GPR182
KLK1B27
RDX
TMEM158
RCE1
RABAC1
GM2933
OLFR338
ZFP300
KCNIP4
TNFRSF26
GM5382
MPTX1
NOXRED1
OLFR632
[truncated: 10 more columns]

## Sheet: Module Annotations-Glom
Cluster Number	Module ID	Module Size	Curated GSVA Gene Set Annotations	Top GO Term Annotation
1	2.1	559	Transcription-Factors (9, p.0.009), Proteasome (4, p.0.029), Intracellular-Signaling (8, p.0.055)	COPI-coated vesicle (0.009)
1	2.11	320	Pro-Cell-Cycle (4, p.0.069), Unknown (8, p.0.07), Mitochondria-Oxidative-Phosphorylation (4, p.0.147)	membrane repolarization (0.016)
1	3.17	45		p53 binding (0.067)
1	4.2	32		protein localization to lysosome (0.094)
1	4.22	28		meiotic cell cycle (0.143)
1	4.24	92	Immune-Secreted (4, p.0.025), Immune-Cell-Surface (7, p.0.045)	dendrite cytoplasm (0.033)
1	4.26	72		complement component C3b binding (0.042)
1	4.3	116	Immune-Cell-Surface (5, p.0.157)	sterol transfer activity (0.026)
1	4.31	37		negative regulation of gluconeogenesis (0.054)
1	4.32	40		intrinsic component of plasma membrane (0.35)
1	4.33	24		regulation of apoptotic process (0.333)
1	4.34	53		polyamine biosynthetic process (0.038)
1	4.36	25		negative regulation of axon regeneration (0.08)
1	4.38	30		negative regulation of cell migration involved in sprouting angiogenesis (0.067)
1	4.41	29		in utero embryonic development (0.207)
1	4.44	22		NAD+ diphosphatase activity (0.045)
1	5.59	44		mononuclear cell migration (0.159)
1	6.8	102	Pro-Cell-Cycle (6, p.0)	mitotic cell cycle process (0.422)
1	7.84	83		transcription coregulator binding (0.048)
1	7.85	79		steroid hydroxylase activity (0.089)
1	7.86	73		stearoyl-CoA 9-desaturase activity (0.027)
1	7.87	48		rhythmic process (0.229)
1	7.88	87	Secreted-and-ECM (4, p.0.004)	positive regulation of bicellular tight junction assembly (0.034)
1	7.89	55		extracellular region (0.345)
1	7.9	134		appendage development (0.052)
1	7.91	102		negative regulation of muscle adaptation (0.029)
1	7.92	30		cartilage condensation (0.067)
1	7.93	28		response to glucocorticoid (0.143)
1	7.94	39		ubiquitin protein ligase activity (0.179)
1	7.95	27		positive regulation of neuron projection development (0.185)
1	7.96	61		smooth endoplasmic reticulum (0.082)
1	8.102	34		mitochondrial protein-containing complex (0.147)
2	3.15	21		transcription export complex (0.048)
2	4.18	143	Pattern-Recognition-Receptors (4, p.0.007), Immune-Signaling (7, p.0.007), Myeloid Cell (7, p.0.003)	immune response (0.315)
2	4.19	433	Immune-Cell-Surface (59, p.0), MHC-Class-TWO (7, p.0), MHC-Class-ONE (9, p.0), Antigen Presenting Cell (8, p.0.001), Myeloid Cell (20, p.0.007), Monocyte-Macrophage (14, p.0.074)	immune response (0.386)
2	4.21	62		proteasomal protein catabolic process (0.129)
2	4.23	66	Pattern-Recognition-Receptors (4, p.0.001), Immune-Cell-Surface (8, p.0.005)	defense response to virus (0.212)
2	4.25	43		response to interferon-beta (0.163)
2	4.28	83	Immune-Cell-Surface (4, p.0.112)	alpha-beta T cell activation (0.157)
2	4.29	59	Immune-Cell-Surface (7, p.0.011)	leukocyte activation (0.288)
2	4.39	25	Immune-Cell-Surface (8, p.0)	alpha-beta T cell receptor complex (0.12)
2	6.79	106	Pro-Cell-Cycle (15, p.0)	chromosome organization (0.387)
2	8.101	27		RNA export from nucleus (0.111)
2	8.98	31		cytosolic small ribosomal subunit (0.129)
2	8.99	32		ribonucleoprotein complex biogenesis (0.188)
2	9.104	55	Mitochondria-Oxidative-Phosphorylation (5, p.0)	mitochondrial protein-containing complex (0.145)
2	9.105	50	Mitochondria-Oxidative-Phosphorylation (7, p.0)	mitochondrial protein-containing complex (0.2)
2	9.106	33	Mitochondria-Oxidative-Phosphorylation (6, p.0)	mitochondrion (0.455)
3	3.12	87		nuclear matrix (0.069)
3	3.13	46		RNA polymerase II transcription regulatory region sequence-specific DNA binding (0.391)
3	3.14	76		regulation of mRNA processing (0.066)
3	4.27	149	General-Cell-Surface (12, p.0)	axonogenesis (0.114)
3	5.53	24		benzoate-CoA ligase activity (0.083)
3	5.54	131	Transporters (12, p.0), Cytoplasm-and-Biochemistry (9, p.0), Kidney Proximal Convoluted Tubules (9, p.0.01), Kidney (17, p.0.17)	small molecule metabolic process (0.366)
3	5.55	62		small molecule metabolic process (0.323)
3	5.56	39	Mitochondria-General (4, p.0), Kidney (5, p.0.178)	organic acid metabolic process (0.41)
3	5.57	37	Kidney (5, p.0.178)	organic acid metabolic process (0.378)
3	5.58	44	General-Cell-Surface (4, p.0.101), Kidney Distal Tubules (5, p.0.009)	ion homeostasis (0.364)
3	5.61	22		glutathione transport (0.091)
3	5.63	29		histone lysine methylation (0.103)

## Sheet: Module Preservation-Glom
Cluster Number	Module ID	Mouse to Human MEGENA Module Preservation Score
2	4.19	11.89
3	5.54	8.8158
1	2.1	8.11401
1	7.85	7.86737
3	5.56	7.26993
1	6.8	7.019
2	6.79	5.61573
2	4.29	5.05427
2	4.18	4.96739
1	5.59	4.88976
3	5.55	4.37505
3	5.57	3.83379
3	5.58	3.24217
1	7.86	3.18692
1	7.87	2.97768
2	4.28	2.92237
2	4.23	2.84184
1	4.3	2.8064
3	5.53	2.68865
1	4.26	2.58765
3	4.27	2.28897
1	3.17	2.04411

## Sheet: MEGENA Modules-TI
MEGENA gen2 Modules: NZM2328 TI
2.33	3.35	3.36	4.44	5.47	5.48	5.49	5.5	9.62	9.63	9.64	10.66	10.68	10.7	10.71	10.72	10.73	12.76	13.77	15.83	15.84	17.95	17.96	17.98	18.1	18.101	19.102	19.103	19.104	19.105	20.108	21.109	21.11	21.111	21.112	21.113	21.114	22.117	23.12	24.122	24.123	24.124	24.126	25.127	26.13	27.132	29.139	29.14
GM906	SLC22A28	HABP2	HIST1H2BL	HIBADH	SLC26A1	GYS2	MYO1B	SELENBP2	9930111J21RIK1	H2-DMB2	CFHR2	GALM	TOMM7	NUS1	NDUFA4	2610528J11RIK	CLCA3A1	SDHB	GM20746	COA3	MRPL55	NDUFB7	CDKN1B	GM2237	C3	MPEG1	GM14548	CSF2RB2	CLEC4B1	SLC38A2	IL34	CP	LY6C2	SLC19A3	ANXA3	SPP1	OGDH	NUSAP1	S100A6	FN1	FRZB	FBLN5	ST13	SPARCL1	RNASE6	EXOC5	7-SEP
HADH	LRP2	DAO	HIST1H2BN	NOX4	FUT9	SLC22A29	ITGA3	DDX58	C1RB	MS4A6C	CFH	SLC22A18	ETFB	ITGB8	NDUFV2	ACOT3	GM7697	GM11128	TIMM17A	NME1	COX7A1	MIEN1	CREBRF	GM2897	H2-K1	TYROBP	IL1B	LILRB4A	RAC2	ACOX2	PLP2	IQGAP1	HEBP1	LY6A	VAT1	TNFRSF12A	ACSM2	MKI67	BGN	GBP9	TRPM6	OLFR1393	ANKRD13C	MAP3K8	IL2RB	DDX3X	NARS
MGAM	CUBN	ENPP6	CHORDC1	ALDH7A1	ACAT1	ASPDH	ASAH1	RTP4	OAS1A	CYBB	SLC7A9	NDUFA9	MINOS1	GFM1	NDUFC1	VWCE	GM21119	FAHD1	GTF2H3	MRPL2	DNAJC15	NDUFS6	RMND5A	GM3264	NEURL3	MS4A7	PIRB	CD68	CLEC4A3	NCL	C7	LY6E	ANGPT2	B4GALNT1	LITAF	CFTR	ASB13	TOP2A	THBS2	COL15A1	SVEP1	COL14A1	GK	IRAK3	SLAMF7	GNAI3	A230046K03RIK
SORD	ZFP960	SLC7A7	PDIA4	ALDH8A1	PDZK1	UPB1	NLRP6	EIF2AK2	C1S1	MRC1	PIK3C2G	UQCRC1	NDUFA2	DNAJC13	OXCT1	CCDC107	FLNA	TINAG	IL10RB	TIMM13	NDUFA11	COX14	HBP1	INPP5D	PLAC8	ITGAX	ITGB2	NCKAP1L	CX3CR1	FCAMR	SYTL2	TAPBP	ITPR2	IFIT2	SMURF1	ITGB1	MDH2	RBL1	PDGFRB	THBS1	HGF	NT5DC2	DOPEY2	OSMR	CD3E	PPP1CB	PIGR
DMGDH	SLC22A2	GABRP	HSPA5	MUT	GM13157	AFMID	CTGF	OASL2	MS4A4C	MS4A6D	BPHL	GHITM	NDUFV1	ACADM	GCHFR	TTC36	ANXA2	SLC3A1	ARL8B	UCHL3	HSPE1	MRPS15	KLHL24	GM10406	TNFAIP3	FYB	PIRA6	ARRB2	GPR31B	SLC20A1	CPE	IL33	LIX1L	CTH	SERPINB6B	B4GALT1	PLS1	TPX2	SERPING1	LOXL1	MCM6	HPGD	OPA1	MMP14	CD5	SUPT16	RRM1
SCP2	FBP1	UGT2B38	NPHS2	MDH1	GALNT11	DCXR	CAMK2D	CMTM3	H2-AB1	VCAM1	GM7068	TMEM8	LAMTOR2	SLC16A13	ABHD14B	AKR1D1	GM9495	NDUFA10	FTL1	COPS6	SLC10A6	PGM2L1	PPP1R11	GM5796	PARP12	C3AR1	CLEC4A1	CTSC	PHF11A	WFDC15B	SMPDL3B	S100A11	BNIP2	DPYSL3	AKT3	RHOB	MLEC	PLK1	MMP2	FBN1	NAT14	KCNS1	ATP6V1A	HIP1	WDFY4	CAPZA2	CYP2A4
SHMT2	PAH	TMEM27	CALR	CSNK1E	SLC16A4	AQP11	SERINC3	PARP14	H2-EB1	AOC1	THNSL2	BPNT1	D8ERTD738E	HSPH1	SUOX	ENTPD8	FAT1	UQCRB	MED28	CNPY2	COX5A	CCDC120	ANKRD53	GM3591	H2-Q4	UNC93B1	SIRPB1A	LILR4B	LCP1	2610305D13RIK	CHRNB1	CD14	F2R	AHCY	PDZK1IP1	RHOC	CCL19	KNSTRN	CXCL16	TNC	SYN2	A930018P22RIK	APMAP	LBP	DENND1C	LGALSL	ICAM4
AK4	CYP2D26	CSMD1	HSP90B1	ACAD11	PCBD1	SLC22A27	CYP20A1	TRIM12C	CD74	GM12185	HYKK	CHCHD3	GM10094	P4HA1	GLOD5	ESYT2	TAGLN	NDUFS8	MAN2B2	N6AMT2	COX6B1	ID2	STAG2	MYO5A	CD44	CYTH4	PLTP	SLC11A1	FCGR4	ROCK2	TES	CTPS	MT2	FRK	TIMP2	ABCA4	LACE1	STMN1	IFNGR2	NID1	SERPINA1C	SLC40A1	SLC22A5	STAT3	CD3G	MAT2A	TMEM184C
SLC10A5	SLC22A6	MMP7	HIST1H2BJ	KCNT2	FADS2	ACAD10	CXADR	SLC34A2	MNDA	MGP	SLC9A3	ATP5B	BSG	GPC4	LPL	SLC2A12	ACTN1	TCEA3	PSMC5	TMEM14C	ATP5G1	EMC9	1600002K03RIK	GM3500	CD86	CTSS	PLEK	FXYD5	MNDAL	BCKDHB	KLF6	LIMS1	ACAD12	SLC22A15	CPNE8	MSN	MRPS7	SMC2	GVIN1	DSE	ITGA9	OLFR320	ETFDH	ART4	CLEC9A	ABCD3	ZFP72
PM20D1	SLC22A22	AS3MT	DZIP3	MCCC1	ACSM1	TGFBR1	SEMA4B	SELENBP1	OAS1G	MS4A6B	FOLR1	ETFA	HRSP12	SLC8B1	MIPEP	FXN	RRAS	UQCRH	GJB3	TMEM126A	BC031181	LAMTOR4	GCLC	GM3667	AI607873	CCR2	CCL2	FES	EVI2A	PPP1R1A	CNDP1	FAM81A	LY6C1	ALPK1	IFNGR1	EIF6	MAGT1	MAD2L1	NEXN	EMP3	PLOD2	4930563D23RIK	ITPR1	MEF2A	HEXA	BMPR1A	COL4A2
PBLD1	LRPAP1	SOD3	STT3A	KYNU	SMIM24	FAM129A	PDK4	DDX60	PYHIN1	APOBEC1	LRRC19	REPS2	GNPTG	KLF5	NIT2	HEMK1	TUBB5	HAX1	SREK1	AMDHD2	SFRP1	ANAPC13	RGL3	CDH6	RUNX1	GM11709	FPR1	FAM49B	MYO1G	UROS	GOLM1	MSR1	ARPC5	IL7R	CD47	CYP2J13	ENPEP	PRR11	LRP1	VCL	ERAP1	ITGA8	NXT2	SPON1	TSPAN32	TMEM106B	ZDHHC13
BHMT2	SLC22A8	FXYD2	MAP2K7	AASS	DMTN	ACP6	ABCA8A	IGTP	H2-DMB1	SLIT3	AMN	YIF1A	TIMD2	CGNL1	ECHS1	CML1	TPM1	LYRM5	TRAPPC4	DYNC2LI1	BTG2	SLC35F1	ERBB3	IRF4	CASP4	APBB1IP	GM15448	CD84	LST1	ZFP600	BSPRY	DPYS	RAPH1	GGACT	TLR7	HSPB1	SDHD	PBK	DDR2	FSTL1	VGLL3	NID2	GRAMD1A	SERPINF1	CD226	TXNRD1	DEFB23
AKR7A5	SLC6A20B	SLC1A5	SAT2	ALDH6A1	SLC5A2	CDKN1A	SEC14L1	STAT2	ADGRE1	IIGP1	NBL1	B3GALNT1	TMEM147	SLC16A10	AP1B1	ZMYND10	ADAMTS1	NAA38	CDK10	TSTD1	ATP5E	1810043H04RIK	RASSF6	GM2956	H2-Q7	IKZF1	APOE	TMEM173	CD48	ITGAV	MYOF	MOB1A	SLC4A1	DAPP1	TTC39B	1700016C15RIK	PRDX3	ECT2	CALD1	GBP10	H2AFX	GDF10	SLC16A14	LRRC66	TNS1	ADSS	EPO
TRAP1	F13B	HCAR2	TOP1	ITPR3	ACY1	PDGFRA	SCARB2	DHX58	SAMHD1	AXL	ABCG2	FAM195A	NME3	TYW3	CYB5A	CKS2	HPD	NDUFA1	CD163	GGA2	BCS1L	IRAK1BP1	PLCG2	RNF150	TAP1	DOCK2	BCL2A1D	VSIR	PHF11B	PPARGC1B	LHX1	RAP1B	ABCA9	CYP2D22	RGS5	GREM1	NDUFS1	TACC3	LAMA2	VIM	EFHD1	FGFBP1	A230050P20RIK	MMP23	IGF1	USP47	KRTAP11-1
DHFR	TRP53INP1	IGSF11	THAP3	ASL	CHRNA4	DYNC1LI2	XRN2	IRF7	BST2	ADGRG6	ASPA	GDE1	FUCA1	ITGB6	IGFBP2	MGAT3	PEA15A	SOD2	CCNH	TGM2	TUFM	2210016F16RIK	TMEM88	GM3383	CALB1	SLC9A9	BCL2A1C	PTGER4	NAAA	GM13242	ECI3	CDKL1	NOTUM	1500009L16RIK	DDAH2	CAR15	CACNA1D	KIF11	EDNRA	DCLK1	ALDH1A2	OLFR1451	MEX3A	CPED1	PLCB2	MATR3	BRF2
PRODH2	ANPEP	IDH1	CECR2	PEAR1	ALDH4A1	MORN2	PLEKHH2	DPYD	IFI204	TNFSF13B	SLC22A1	ECSIT	PSMG1	VWA8	ARHGAP42	RBPMS	MYADM	ATP5K	GPR141	POMP	MCEE	SMIM11	IP6K2	LTBP2	STAB1	SLC15A3	CCL8	TM6SF1	BCL2A1B	NUPL1	PARP8	TLR2	PRKX	PHYHIPL	KLF7	CYFIP2	SLC5A12	RRM2	CPXM1	COL8A1	ASB15	SLC35G2	TNFSF10	P2RX7	LIMS2	IPO7	RARRES2
GM8765	TCN2	TPI1	SGTA	PDZD3	TGIF1	SCIN	ANGPTL4	IFIT1	OAS2	IGSF6	2010107E04RIK	RTN4IP1	FAM132A	RBM11	SLC16A7	HIVEP2	ITGA5	ARL6IP1	9130023H24RIK	RPP14	HACD2	1700109H08RIK	ZFP958	NCAM1	MVD	IL1RN	PILRA	TNFRSF1B	FGG	LRRCC1	ANXA1	CERS5	FITM1	AGRN	HMGA1-RS1	CREB3	KIDINS220	CCNB2	IL6ST	FREM1	CML2	HUNK	HOXC8	ARRDC4	FLT3L	ZFP433	HSPB3
ABAT	ALPL	PSMB5	NAIF1	ATP5F1	CAR14	SASH1	FAS	HACD4	CCND2	P2RY6	ACOT13	FAH	IFT20	1700034O15RIK	NUBPL	ARVCF	EMP1	HINT2	TMEM238	CCDC58	MRPL34	TRAPPC2L	RCAN1	SCUBE1	LPXN	THEMIS2	CLEC4A2	CFB	CD180	FAM107A	PVALB	TTC41	TMOD3	PCK1	ST3GAL1	ADAMTSL2	ECHDC1	KCNMB1	MXRA8	RCN3	SPRR1A	PPP2R3D	TMEM229A	HAUS4	SELL	RBM45	UBXN4
FGGY	ASS1	MGST3	WSB1	TCAIM	LAMTOR5	ADAM10	KLHDC7A	IFIH1	LGALS9	C1QC	IYD	GRHPR	KHDRBS3	EXOC6	MKKS	MOB3B	ACTA2	SMIM22	TREM1	GSTT1	PTBP2	SUCNR1	COL4A3BP	SLC4A11	C2	HCK	CD8B1	NCF2	AIF1	PHYHIP	LYPLA1	SLC2A4	FKBP7	NEU1	CACNB4	NDN	LIPA	UBE2C	FAM13A	COL1A2	CMPK2	SERPINH1	TANC2	RASA3	3-SEP	TMF1	DPPA5A
NEPN	SPP2	TPP1	EZH1	FH1	SARDH	DHTKD1	RBFOX2	GBP7	TRIM30A	ALOX5AP	LYPLAL1	CYC1	ETV5	PDE1B	GM3873	TECR	YWHAH	PPA2	DHRS7	SNX16	MAP3K6	TCEB2	SEC22A	PTGDS	CTLA2A	PLA2G15	LILRA6	GPR65	SLAMF9	SSH3	CLIC1	ACSM3	CACNA2D1	PLPPR1	GM2115	ANO10	GALNT14	CD34	FHL2	SERPINA1B	SUGT1	ITIH5	TESK2	SLC7A1	FGL2	USP24	FGFBP3
PBLD2	MIOX	IDH3A	CIRBP	EPHX1	DPEP2	4931406P16RIK	TMEM43	PPM1K	SCIMP	IFITM3	KEG1	NDUFAF5	SMDT1	MAML3	ACSS1	NHS	TUBA1A	ASB9	FUOM	RENBP	UQCRQ	H2-KE6	FNBP1L	GM3317	5031414D18RIK	REL	TREML4	CSF2RB	FAM26F	LNPEP	EGF	CISH	SLC44A2	MRGPRH	CD2AP	INMT	SFXN3	CDKN3	MAN1C1	PSD3	ATP12A		VDAC1	GSTA3	LONRF3	PLEKHA1	WDR5B
APOO	BC089597	PLLP	HIST1H2BA	DBT	CYP2J11	CPD	PGD	GM8267	H2-AA	CCL6	PDZD2	GLYCTK	SAR1B	NT5C1A	NFS1	LZTS3	ADAMTS2	CCS	BC030336	AMD2	FKBP5	FBXO11	FCHO2	P2RY13	PPM1J	PTAFR	TNFAIP8L2	MYD88	CD52	GLS	SNX29	JUN	DPYSL2	GM4737	ABCA1	STOM	BSND	PRC1	DCN	SPARC	4930503L19RIK		HSD17B4	ALCAM	FBLN1	APOL9B
TLN2	4833439L19RIK	UGT2B5	INTS3	PTGR2	SLC16A12	MIS18A	POSTN	FMO2	TLR9	NFKBIZ	MRPS22	SLC25A39	SNAPC5	CCDC47	NDUFAF4	NME4	MYH9	GM5617	CFDP1	GLMP	SCLY	LYRM2	EML5	SPINK8	JCHAIN	MS4A14	CSF3R	CD53	PSME2	PPFIBP1	ACSM5	TNS3	IRGM2	GM13212	PROS1	PDE4C	TCIRG1	CYP3A13	RNF122	GBP4	GBA		FUT8	SLC36A4	BC052040	ZFP873
ADHFE1	METTL7B	SLC30A9	HIST1H2BF	BST1	UQCR11	ADAMTS5	TET1	ZMYND15	ZBP1	CSF1	UQCR10	COX7A2	TIMMDC1	TEK	MPST	FTCD	ANO6	EMX1	AGK	REXO2	DAD1	CUTA	ZBTB44	ADK	SLA	SLFN8	HP	CCL9	CD3D	SLC12A2	EXTL3	EHD4	WHRN	EIF4E3	SLC11A2	RHOD	SLC25A11	ZIM1	ANTXR1	CDH11	EMCN		FBXO22	CXCL13	CD96	IWS1
AQP1	A1CF	S100A1	UBAC2	GCDH	GNPDA1	ARL15		FBXW17	XAF1	IL10RA	LGI2	CES1D	DUSP9	SULT5A1	CYB5B	TYSND1	UCP2	NDUFB9	GM11564	CIB1	PSTK	MRPL16	DTX3	GM3696	SLC8A1	RASAL3	ADGRE4	SP140	CTSB	ACSL4	ACOT9	TMEM47	ITPRIPL2	DSEL	FAT4	LARGE	MFSD6	DEPDC1A	IGSF10	ANKRD1	CCNB1IP1			BIRC3	MCEMP1	SLC30A5
KHK	UGT3A1	TMPRSS4	NOLC1	KLRG2	XPNPEP1	TPP2		CXCL1	SERPINA3G	STAMBPL1	BDH2	PLSCR2	TMEM52B		WNK1	PGAP3	LEPROT	ATP5H		FAM149A	GRPEL1	APIP	OLFR1392	GM3558	MS4A4D	LY9	OLR1	CCR1	CLEC12A	DUSP15	KLHL3	KCNC4	MAGIX	BEND7	UGCG	ATP1B3	ST8SIA1	CDK1	MOB3A	SRPX2	B4GALT5			RDH7	ZFP938	RASA1
ACAA1B	PMPCB	CHDH	KLKB1	HAP1	PRLR	COQ5		FAM171A2	LSP1	ITGAM	CLUH	ABHD14A	CES2E		ABHD17C	PRIMA1	CLCA3A2	POLDIP2		FZD8	ROGDI	MRPL36	CHD2	AIM2	ARHGAP25	SIGLEC1	UPK1B	LAT2	TRP53	ERBB2IP	PDK2	MFSD4	S1PR3	IL15	PTPN1	FAM171B	CASP12	NCAPH	LXN	CNN2	FIGN			GDPD3	GM17455	D15ERTD621E
MCUR1	LACTB2	CLDN2	CYS1	DEB1	ACSS2	PLAT		ISG15	SP100	SERPINE2	KRT18	BID	CYP2C69		MTIF3	BMP1	ANXA5	TMEM174		FAM136A	ZBTB16	RPL31	ACTR1A	CCL28	GALNT12	RASSF4	GM5150	ADCY7	CLEC2D	PLK3	GRN	LRRC14B	GCGR	RILPL2	TFEC	TMIGD1	CLRN3	CDC20	PLXNA1	STAT1	ANLN			ZFP759		RHOA
CLEC2H	AADAC	TRPV4	NOL10	TIMP3	TXN2	SMC4		TLR3	FCGR1	ICAM1	DAB2	ALDH2	FECH		MPC1	CNNM4	NRG1	UBE2U		SOSTDC1	NQO1	DDRGK1	PCDHB10	FOXC2	CLEC4N	CD4	TNF	CASP1	IFI203	CTNNA1	NUPR1		ISOC2B		BOC	OLFR1416	HADHA	BIRC5	PDLIM1	ANK	OLFR324			CD55		KCNJ16
CGREF1	CAR4	DCPS		ZDHHC15	SLC34A3	AKR1B7		SHISA4	GM5431	TGTP2	PSCA	MFSD1	HSD11B2		RUFY3	PPOX	HSBP1L1	GCAT		PCP4	PRDX4	CMTM8	EPS8L2	GM3636	MDFIC	ARHGAP4	ATP8B4	PLEKHO2	TTLL12	KIF2A	GPX6		DIAPH2		CHCHD5	CSRP1	ACSS3	HIST1H3E	P3H4	CD93	MCM2			SWAP70		STRN3
SUGCT	PCCB	PDIA5		ANKIB1	AFM	PDGFD		NDRG2	CXCL9	LYZ1	USMG5	MRPL46	ETV1		AHSA1	XKR7	GSTM7	NIPSNAP1		OLFR1196	SUCO	PHLDA2	PALLD	AGAP2	GALNT18	PTPRC	ZC3H12D	LACC1	WFDC17	EGFL6	LRRC52		SAV1		OLFR54	CLCA3B	SDHA	PODXL	RBMS3	SCGB1B7	LRRC8C			PLEKHG1		HIF1AN
D10JHU81E	HAO2	TREH		FKBP4	UNC5C	GALNT9		SLITRK1	HERC6	ELF4	DGAT2	PNKD	NUDT4		ADGRF1		SERPINE1	NDUFA5		FOXC1	TSC22D3	ARRDC3	BZW1	2610042L04RIK	EFHD2	LAT	GNA15	ADAM8	ERH	ZFP948	PQLC3		ARXES2		TMEM25	FRS3	HHATL	ZBTB3	ZEB2	IRF9	HIST1H2AO			TNFRSF10B		ZFP933
PDE9A	HGD	EIF4E		4930523C07RIK	KL	NOXRED1		PARP9	USP18	TGFB1	PDPN	SIGIRR	AGTRAP		PCDHB8		GBP3	ALAD		SEC23B	MKNK2	AGTR1A	EFCAB8	LYST	HBEGF	GLDC	CSPRS	MFAP5	CMTM7	UROC1	SLC43A2		SFXN4		KRAS	CYB5R3	TBC1D9	AP1M2	GUCY1B3	MRC2	PSMG4			PON2		DHX9
GCSH	FAHD2A	PTS		HAGH	SLC36A1	ZKSCAN3		HMGN5	PYDC4	LGALS1	SCRN2	LRCH1	MRPL24		NDUFB4		MCAM	MRPL28		ERGIC3	TOMM5	ZMAT5	OLFR630	CNRIP1	ZFP830	CIITA	SLC5A10	ADAMTS16	SGMS2	PTP4A1	SH3BGRL3		FNDC3B		MAP4K4	IGSF5	MRPL50		LBH	MCM5	SLFN1			CYGB		ATP13A3
GGT6	SUSD2	SLC38A3		COL12A1	PTH1R	H2AFB1		ADAR	B2M	FKBP10	SDHC	YARS2	SNX27		PTRF		CYP1B1	HMGCL		WDR83OS	MRPL21	NHLRC1	DYNLL1	TFB2M	XBP1	KLRB1B	SLITRK6	TNFRSF4	CD300E	ZFP810	CDH3		1110034G24RIK		PFKM	NPR2	DMXL1		NEK6	RNF213				CLDN6		HSDL2
CRYL1	SLC34A1	TIMM22		SOX4	SLC18A1	GALNT7		IFIT3B	MS4A4B	DOCK10	PIPOX	ADAMTS10	CD164L2		TMEM143		PXMP2	NME5		E430025E21RIK	TBXAS1	NDUFAF2	DYX1C1	GM9994	TMEM150B	BTK	FGR	BAZ1A	CYP24A1	ZBTB9	ELF1		3010026O09RIK		CREB5	GDF15	ENTPD5		NRP2	GBP8				PLK2		BTAF1
OXNAD1	LPAR3	SLC35E3		CMBL	APEH	MASTL		IFI35	GM11710	FBLIM1	TMEM106A	SLC46A1	OMA1		ARHGEF39		TAGLN2	COA6		RCE1	PGAM2	TMEM208		SLCO4C1	GBAS	PLXNC1	OLFR605	GLP1R	C4B	ARHGAP11A	CD24A		PPP3CC		ZC2HC1A	GM128	NIPAL1		TSHZ2	ADAM19				CHST1		1700029J07RIK
ND4	C2CD2L	ALDH3A2		CERCAM	DNASE1	TNFAIP8		GABARAPL1	NRP1	FCER1G	PGK1	NDUFA8	MRPL17		MR1		ANXA6	NMRK1			BC022687	SH2D4B		SAMD9L	FERMT3	PTPRE	TRF	CFP	IFI44	ZFP442	PIEZO1		METTL21B		STIM2	6720489N17RIK	HSPA8		PRELID2	NGEF				OLFR168		CALU
PLEKHA6	SLC1A1	KCNK5		DLST	BNC2	ECHDC2		MLKL	IFI27	PMP22	CLYBL	FASTKD2	CYB561D2		CHCHD1		LOXL2	RASL2-9			TLR6	TMEM141		LYNX1	XLR	LILRA5	SPRR2B	EDARADD	OSTC	SLC25A30	PRRG4		GM10272		SOAT1		ABCC3		FAM175A	COL3A1				SOX18		PSAT1
CLDN4	UQCRC2	IHH		PDP2	MTHFD1	IDO2		1700049E17RIK1	C1S2	CSF1R	KLF4	MRPL22	MND1		RPRM		TAX1BP3	ACBD4			RAD23A	SNRNP27			C5AR1	SLAMF6	SPRR2A3	TMSB4X	LUM	TOP3B	KRT8		LIPO1		CCBL1		IL18R1		FAM102B	PPIL6				CYP2J8		NUDT2
LCN2	AGXT2	SIM2		SFXN2	F3	MRPS21		BCAR3	CX3CL1	HCLS1	ALDH9A1	NSDHL	CYP2C68		SPHK1		CEP170	MRPL13			KDELR2	ENOX2			PINX1	TESPA1	COX6B2	1700056E22RIK	TIFAB	FAM135A	B3GALT1				NELL2		VDAC3		KCNK6	TWF1				SEMA4C		SIRT5
CHAC2	GLB1L	ATP6V1C1		PCYT2	FADS3	SHC1		IFIT3	NAV1	CRIP1	ACADVL	ATP6V1E1	EEFSEC		TBX2		GNB1	IAH1			CYBA	SELM			AI429214	SKAP2	GIMAP5	ADGRF5	SNAI2	USP6NL	MAMLD1						GADD45B			PXDN				AVPR1A		SRSF5
SBNO2	PTER	UBE2N		PDE3A	SSH2	MYEF2		SLC35D1	CFI	H2-M3	SLC5A11	CYCS	IL22RA1		PYURF		PARD6G	GRTP1			CCDC90B	TTC32			S1PR2	LYL1	HCST	PLXND1	FABP1	SDCBP	TMEM181A						CHD3			COL1A1				ISG20L2		STK38L
KSR2	SLC13A3	SORBS1		RAB11FIP3	SLC25A21	TBL1X			UBD	CCR5	SFXN1	NDUFS4			CD300LF		MYL9	CISD1			ZDHHC20	SIVA1			CTLA2B	PRODH	SELPLG	TRPV2	CCL5	MOGAT2	TSPAN17						KCNK1			IL1R1				LONP1		COMMD5
SAMD5	CES1E	PTCD3		HADHB	PLAUR	TMEM88B			FOLH1	RAB31	SGK2	ATP6V1H			OCIAD1		SLCO3A1	TRIM7			TMEM179B	VSIG2			TMPRSS12	CCL7	IRF5	SYK	TMED10	TUBB2A	YBX2						UFM1			6-MAR				FMNL2		SLC46A3
CMAH	BC026585	RRAGA		STK17B	WDR26	CTSO			CLEC5A	GPC3	ST6GAL1	HIST1H4I			BC100451		SQLE	MRPL47			4921507P07RIK	CPEB2			RRAD	KLRD1	AB124611	DOCK11	PDGFB	RNF217	RTN4						OPHN1			FNIP2				CENPC1		MPP1
FAM210A	GATM	ATP6V0E		SLC27A2	DDO	MAP2K6			IFI27L2A	TLR13	FAM163A	NUDT16L1			PEX19		ITM2C	MAGI2			TMA7	TK1			FMOD	KLHL33	PPARG	NFAM1	HIST1H2BG	NBEA	CACNB3						TMEM140			PEAK1				AGL		CHMP5
SLC22A4	MYO7B	ALG14		DKK3	MRPS36				LGALS3BP	PSMB8	RDH19	TBC1D8			HHIPL1		DLL4	TPRKB			SCN3A	TMEM220			ATF3	IL27RA	CD300LD	FCGR3	CHST2	ZBTB10	UBTD2						ERC2			ESRRB				BOK		YPEL3
COX20	GSTZ1	4930550C14RIK		RBM46	FOSL2				EFEMP2	C1QA	GPNMB	CRLS1			GPR173		CAPNS1	GM4477			D6WSU163E	RNF32			LRRC26	FOXS1	GLTP	TNFRSF1A	GUCA2A	GM13247	SRD5A1						LRPPRC			MCM4				EPB41L2		ZFP867
SCRN3	RASD1	DPP4		XDH	DNAJC12				PIK3R1	AKR1B8	SERPINA3N	ALS2			ACER3		ADSSL1	RSPH3A			ALG3	MOCS3			TOR3A	CYSLTR1	GNGT2	ITGA4	IMPDH2	GM10277	ZDHHC14						9030617O03RIK			PPARGC1A				NFATC1		LMO1
NDUFAB1	ACMSD	GLTSCR2		SLC25A10	FGFR4				H2-DMA	PLEKHO1	DHCR24	MMAA			CCL17		NES	FRRS1			SGTB	SVOPL			H2-T23	KLRA17	BC028528	CTSE	CTSW	AZIN1	RASSF2						LRRC3			ECSCR				AGPAT4		FRMD4B
CLDN7	FMO1	RPE		HNF4A	VEGFA				HSD3B6	PIP4K2A	PTPN14	PEPD			CCDC3		ATP11A	APOOL			PER1	MSH6			LHFP	FBXL21	CLEC4E	MAP7	IRG1	ADAMTS6	SIRT3						HMGCS1			CRYAB				FXYD1		PNN
GATB	PPL	1700017B05RIK		SHMT1	VWA5A				PHF11D	CDK6	CFAP69	TM2D3					NCS1	COASY			TNFSF15	UQCC3			H2-Q2	KPNA6	EAR1	ADGRG5	BCL6	CAV2	PI15						PLAG1			GRB7				P2RY12		TNFRSF21
BMP7	SLC22A30	IDI1		NDRG3	CNNM2				ARHGDIB	SIGLECE	ISOC2A	ESD					GBP2	DDT			TMEM242	ADRB1			NLRC5	NCF4		ACADSB	CNNM1	CD151	CTSD						ITK			CFL1				MTSS1		DDX28
TSPAN8	CIDEB	BYSL		PAMR1	ND3				CD72	CSTB	SCN7A	SEC31A					PTPN9	FMO4			SMPD1	SPCS1			D630039A03RIK	GMFG		ADAM23	SH2D1B1	ZFP942	TRAM2						PTCD2			TDRD3				PECAM1		DEPDC1B
TMEM42	SLC2A2	SDF2		CAPG	AKAP12				FAM111A	ESM1	ITGA2	ATP5A1					GPX8	SEC62			AQP2	MCTS2			SLC25A12	NAIP6		POT1B	SPN	USP14	KIRREL						MUC20			DES				ZFP677		CCNYL1
SEMA4G	AOAH	HAUS1		SLC43A3	SPATA6				CXCL10	GM21188	UGT2B34	SDHAF4					4430402I18RIK	SOD1			1700021F05RIK	COMMD4			FLI1	PRKCB		MAFB	SSR2	MSMP	FRY						AP5M1			NCEH1				IZUMO4		SGK1
TACSTD2	ADD3	BCAT1		PDHB	CEBPD				MARCKS	RAB8B	RNASEL	NQO2					MFAP3	KNG2			RNF133	MYEOV2			RAB3IP	MFAP4		CD2	PRMT6	PCDHB14	HSD3B5						AIFM1			VMN1R27						TARM1
CAT	PYCRL	4930563E22RIK		CD33	THSD7A				MIA2	CADM1	SLC51B	ATPAF1					CD248	ECHDC3			NINJ1	TGM1			ICOS	GM4980		ETV6	OLFM1	ATP11C	MAOB						CACYBP			CPNE2						DDX10
SECTM1B	OIT1	PARP6		BCKDHA	XYLT1				CAMK1D	MMP12	RHOBTB1	SLC31A1					GOLT1B	SNX6			CRYGA	ZFP639			FAM234A	PILRB2		DENND3	PIK3AP1	PTGER3	HPGDS						SH3PXD2B			WFDC16						NCKAP1
ACAA1A	VIL1	SLC4A5		NDUFS2	USP53				LAPTM4B	TLR8	FAM46A	TBC1D22B					TRIM47	DEFB29			ALG8	SERF2			FRG1	ELMO1		DOK3	ARHGAP30	LIX1	SLC6A9						KDM7A			PTPN23						NAMPT
TUBB2B	CYP2J5	SPC25		CPT1C	CCKAR				BC094916	RAB32	MGLL	SAMM50					PLIN2	SIAE			MRPL10	FKBP11			ZWINT	FAM105A		CCR4	GIMAP3	NR0B2	LRRFIP2						HOXB8			ASCC3						EIF2S1
ZC2HC1C	TKFC	GGH		CHPT1	L2HGDH				SMIM3	ZC3HAV1	ME1	RHOT2					CYR61	3830406C13RIK			MSRB2	OLFR520			3830403N18RIK	GAL3ST1			PTPN6	MIA	OLFML2B						LAMA3			HSD11B1						CLDN19
PDCD4	PCTP	CPT2		IMMT	BTG1				PTPRO	CXCL14	CLTB	GM8369					LAMB1	PSMD3			GNG11	TSPYL1			SIAH3	PSME2B			IRF8	TEX30	ZNRD1AS						ORMDL2			NOP58						S100A8
SUFU	TMEM139	CDH16		1700024P16RIK	CELSR2				RSAD2	S100A4	ELF3	CMPK1					NKAIN1	AGMO			FAM117B	HNF4G				APOL7C			NKG7	YPEL2	CBR2						RNF152			WNK4						SAMD12
SLC39A5	AKR1A1	CPPED1		GJB2	MBNL2				ALDH1L1	LAIR1	MTFR1	NANP					TMEM252	SRD5A2			PSMG2	AP1S3				RIPK3			IFITM2	ZFP937	SRGAP1						MYO15B			1-MAR						S100A9
SLC33A1	ARHGEF37	RPL7L1		G6PC	SCOC				C1RA	PSMB10	MDK						DYSF	COL18A1			PHLDA1	CES2H				ELMOD3			H2-OB	OLFR1375	FOLR2						KIT			AKR1C13						MAP3K5
CYP2D40	UGT3A2	NPY6R		JAM2	NNT				AQP3	ATP6V0A4	DOCK9						PAPPA	MAPT			METTL23	LCE3A				LCAT			IFNAR2	EPHX3	MPP4						ZFP626			KLF15						ADAM4
IL6RA	CISD3	TSPAN31		PHOSPHO1	WASF2				CCL12	ASF1B	PRKAA2						HACL1	ICT1			GIPC1	MED10				GM21645			NUCKS1	GM3414	BCAT2						EVC			TOX3						AI467606
SMS	4931406C07RIK	ADPGK		SCARA3	EHF				A930007A09RIK	MILR1	NME2						DEFB1	PITRM1			PRKAA1	VMN1R19							CDK4	SLC1A4	MAP1B						SLC6A18			IFIT1BL2						DUSP23
FGF1	TBC1D15			MFSD10	AKR1E1				OLFR228	MEF2C	GM4788						CABLES1	PON3			GLO1	COX17							RAB3GAP1	PDCL3	PRIM2						KCTD21			SH3D19						RAB21
MAVS	ACAA2			FAM205A2	TGFB3				NAT8	ADGRE5	RAB3D						ARRB1	PCLO			STAP1	RWDD4A							DDX21	SLC12A1	SLC7A6						SOX9			OLFR1342						ORAI3
RBPMS2	0610011F06RIK			IL4RA	XYLB				PSMB9	FAM49A	GM16432						DDIT3	ALKBH7			CHID1	NEK4							MFSD5	FZD4	GMDS						ST3GAL5			11-SEP						NFIL3
PCSK5	LOX			HOXB9	ANKRD44				MGL2	NFKB1	HSD3B3						FIGF	GM13306			BC051142	DPH6							SLC5A3	CAR8	DNPH1						GM4952			GLUL						GM5072
FANCD2OS	ABHD3			CHST11	OAT				TSSK1	DDX52	ENPP2						SLC25A35	MARK1			ZC4H2	GATC							FUT4	ZFP526	SEMA7A						NUDT7			KLF10						GM13769
CHCHD10	SLC12A3			CXCR4	RERGL				PYDC3	SLFN2	TEFM						CAV1	APLN			ALYREF2	HSD17B11							BCL6B	RAD50	RGS2						C6			INSIG1						OLFR566
PRSS8	CLDN3			EFNA4	SLC7A8				IQCF4	REEP5	ACADS						EXT1	MCCC2			TMEM138	MRPS16							GAPT	PEX6	TEAD1						RPS27RT			PEMT						OLFR47
TUBA4A	PLET1			NIPAL2	ATP5O				ZFP189	1810011H11RIK	AGT						TPM2	EGLN3			1500011B03RIK	MRPL11							OLFR361	FITM2	DUSP7						NUFIP1			GSTO2						CLEC14A
MAL2	IDH3G			OLFR1396	PYROXD2				9930111J21RIK2	TLR1	ABCG1						SEMA5A	HLF			OCLN	TOP1MT							E2F3	AGPS	PVR						USP27X			MORN4						PPP1R3D
FAM120C	HSD3B4			NPY1R	ZFP52				IL2RG	PTRH1	FABP3						CCDC86	EAF2			ZNHIT1	PRORSD1							CCR7	H6PD	SLC7A5						NSG1			CIRH1A						FCRL5
GPHN	GPD1			ZFP706	CCPG1OS				IFI202B	IRGM1	PSMA4						PIK3R3	CASR			MRPL38	IFT27							BC035044	RDH5	MAB21L3						CDX1			CDKL2						IL1F9
STXBP5L	DDAH1			PHB	4933411K16RIK				UBE2L6	CAR13	KRT19						ENG	AKR1B10			BC004004	SLC17A4							RND1	COG3	SYN3						COPS8			CKS1B						TMEM41A
APOA2	CAR12			HSPB2	F2RL1				GPM6B	IL1F6	MME						KCNH5	SERPINB9			SPOPL	POLR2F								TFCP2	SLC22A26						CCSER2			EMILIN1						SMARCAD1
SLC6A4	GSTP1			NUP37	PAPSS2				GLIPR1	MEX3B	ADGRA1						NKX3-1	NPRL2			HYAL2	SNRPF								TOP2B	EIF1A						ADSL			CKLF						ATP11B
GHR	DDIT4			SLC37A4	DCDC2A				SLFN5	LRRC25	RGS16						TUBA1B	STXBP4			FCGR2B	2700097O09RIK								MYH11	TVP23B						LDHB			SCGB1B29						RAD21
TANGO2	SCEL			INAFM1	NADSYN1				GRAP2	RGS10	SERPINA10						TAS2R119	GUCA2B			PARP4	B3GALT5								PUS10	HMOX1						ARHGAP24			BNIP3						ATL3
MACROD1	BC021785			SLC25A42	DLEC1				ACTB	PF4	CD302						IL17RB	TTC7B			ST3GAL3	HSCB								TSPAN12	TPCN2						SEMA3B			GUCY1A2						PNP2
PPP1R12A	PECR			BEND5	DNAJC5				SRGAP2	ATP2B4	MRPL45						TSPAN6	VDR			NFIA	SLC39A10								FBXL16	ATP6V1C2						SULF1			GSTT3						ATE1
AAMDC	REV3L			PLA2G7	1700040L02RIK				IRAK4	H2-T24	PCDHB20						CLDN34D	GPATCH8			TMEM175	TMEM237								OLFR1490	CALML3						MAML2			HEYL						2010315B03RIK
SLC16A9	ZFAND5			ATP6V1B2	NFKBIA				CRTAP	GSDMD	PTGIR						FGA	TTR			CMC2	TBCA								APELA	PFN3						KDM1B			ETS1						CAND2
TRPV5	JMJD8			DOK1	NFYC				PRKCDBP	CENPT	SYPL2						OLFR283	NDUFA13			1810037I17RIK	FRS2									HDDC3						WDFY3			GOT1						APOC3
NDUFS7	D630023F18RIK			ARHGEF38	PTPN22				IRS1	LPIN1	MPZL1						RBM4	PIM3			KLF13	CPTP									MAP4						MAPK13			RAB27A						DDB1
FN3K	TMX2			KCNJ15	B4GALNT3				BAMBI	DKK2	KIF1A						GM5741	NDUFAF3			FOXO3	DGKG									F8						BAIAP2L2			ZKSCAN7						CYP2J6
SNX33	KMO			CRISPLD2	MRPL15				TRIM34B	H2-T22	RSPO3						HEY1	HNF1A			SNRNP70										TMEM144						AU019823			ENDOU						BCL2L1
GPR137B	SUSD1			REM1	PTGFRN				PMEPA1	MKRN2OS	DECR2						STRA6L	MEIS1			ZSCAN25										APOLD1						GATA6			2-SEP						SLC19A1
SLC16A2	PPIF			BC039771	INPP5J				SALL1	LRRC32	FBXO40						UCK2	TXNDC17			USP54										TGFB1I1						ACOT6			LIN52						REST
OSBPL6	SULT1C2			ENTPD1	TMEM86B				IFI27L2B	FAM101B	PTPRD						FGF9	METTL7A3			SF3B6										NMI						HIBCH			CEP192						PACRG
SLC9A8	ST14			9430020K01RIK	ST3GAL4				TRIM30D	PPP1R14B	XPR1						GM15319	GPX1			FAM173B										NRAS						RNF186			SEMA3D						LCE3B
PITPNC1	PFKFB3			MFSD7C	ZBTB42				CD69	TMEM123	OXSM						GNAI2	C1QTNF7			APBB3										CRLF1						RHBDF2			IER5L						CAPZA1
IVD	SLCO4A1			RHOG	EML4				DNASE1L1	NRM	FBXO7						ABCD4	NAP1L5			HS6ST1										LOXL3						ARHGAP31			ATXN1L						LYPD5
HNMT	ACNAT1			TEX2	SAT1				KCNJ13	FAM134B	SLC22A23						PRRX1	CCBL2			APLF										DYNC1I2						TRP53I11			RBBP8						PFPL
DNAJC6	GLYAT			CORO2A	RHCG				GRAP	GSG2	PIEZO2						TMSB10	PLA2G5			GM6176										OGFRL1						GM684			CDC42EP3						TRIM68
DIO1	NDUFA6			SUCLA2	CCND1				CXCR6	MID1	NDUFC2						SLC39A6	FAM58B													HOXA11						CTXN3			ADORA2B						INSM1
2310061I04RIK	PGAM1			ATAD3A	PHF20				CCL20	CALCRL	CRYZ						WDR1	A930033H14RIK													SLC25A24						OLFR558			CCRL2						CPM
RMND1	IGFBP5			PTK2B	NPAT				DYNAP	CDKN2AIPNL	NDUFB6						LIMCH1	RSPH9													TMEM165						GM6377			ISLR						SWSAP1
GABRB3	RDH16			PIANP	SEL1L3					WDR43	SLC47A1						LAYN	SURF1													RHOJ						IFT43			RABL3
TMEM70	SRR			GXYLT2	TMEM206					GPAM	MSRA						AGFG1	PAM16													PDGFA						MGAT5
MOCS2	HAAO			FMNL3	SMC5					IER3	FAM172A						ASNS	MRPL4													EPHA2						CAV3
PXDC1	HSD3B2			PLD2	AMPD3					LIG1	GPM6A						AIDA	SLC44A4													PCDHB21
IGFALS	PCX			RNF180	MTFP1					LYN	CDHR2						DCLK3	THPO													IMPA1
ASPN	ACY3			CAPN5	RELL1					SPI1	SYTL5						HSPG2	PVRL3													MITD1
TRPV6	CLCF1			LIN7A	RGL1					NUP210	MPV17						RAP2A	MRPL48													NLRP3
PRPS2	GCNT1			HPN	PLCB4					CORO1A	SORT1						OXLD1	BLOC1S1													ARID5B
NICN1	APOA1BP			FASTKD1	INSRR					SRGN	AAMP						FAM13B	CHCHD2													DUSP8
SDPR	BCAM			MLYCD	AHNAK					AF251705	SYDE2						CASP8	SIPA1L1													SNRPN
TST	EPCAM			MATN2	FLRT1					IDH2	STOML2						CALM1	CS													TBC1D13
TOPORSOS	NPL			RASA4	CAR2					ARPC2	HSD17B10						ACSL5	D7ERTD443E													C1QTNF3
PCDH17	GGT1			PIK3CG	SLC25A19					TIMP1	DERA						PERM1	ATP5D													CPNE4
CYB5D2	LRRK2			CTTNBP2NL	KIF12					CBL	BC034090						DUSP5	TRMT2B													CCDC109B
DCLRE1C	MUC1			ATP2A3	SORBS2					SHTN1	NKIRAS1						EHD2	KLF12													MYC
GTF3A	SDR39U1			NCOA7	UBP1					PLA2G4A	TRABD2B						HEG1	EBP													LOC100041057
ACO1	CALML4			SH3TC1	QSOX1					2200002D01RIK	RMND5B						P2RX1	KCNJ5													RAD1
MPV17L	CPN1			PPT2	FAM76B					LPCAT2	CRYM						DNAJB9	ZFP740													ZFP146
EPHX2	UGDH			SLC25A16	ESRRG					FPR2	PRPS1						REPIN1	FUS													THRB
GM4787	CHCHD6			ARHGEF17	AMT					MCM3	PANX1						VAMP1	RP2													TXNRD3
GREB1L	FAM151A			ZFP703	SHANK2					SLC30A2	EFNA5						ZFP648	PDXK													ZFP768
PCDH7	SLC51A			UTRN	ADGRG2					A630001G21RIK	SFN						C1QTNF9	ZFP944													HDHD3
FAM60A	ARG2			MMGT1	SUPV3L1					GM4951	CHML						RGCC	TMEM53													GPR39
HIGD1A	INF2			UGT1A2	SLC22A17					CXCL2	SPRYD4						OLFR993	SLC13A2													TTBK2
COX6A1	RGS1			TPCN1	GM15446					TAPBPL	OLFR624						OSBPL3	FBXW15
NOVA1	SLC4A4			CDK17	RHBG					ELK3								QDPR
AP3S1	SLC12A7			F13A1	CAST					SLFN9								CPEB1
ZFP654	GAB2			STUB1	OXGR1					VMP1								TMEM72
OLFR1487	KIF21A			LYRM9	MXRA7					GUSB								CRLF3
ITGA7	SLC25A15			COX11	RAPGEF5					SRPX								MRPS28
TMEM205	TMEM116			HSPA1A	CAMKK2					SERPINA1E								FAM217A
CCDC189	WFS1			CRIP2	MXD4					ARSA								WDR18
ALDH5A1	MACC1			MINPP1	S1PR1					NUAK1								SYT17
FADS1	SERINC2				MIER1					A930017K11RIK								SLC35F3
NAT2	CLDN10				L1CAM					CARHSP1								ALS2CR12
MURC	DHRS1				CCDC82					S100A13								9230112D13RIK
TM6SF2	SAMD4				NDUFAF1					1700020N15RIK								CCDC122
MMP13	L3HYPDH				POMT1					CD83								2300009A05RIK
RBKS	SLC5A9				ETHE1					OLFR982
GPRC5B	SLC23A1				PREX2					OLFR875
ESP8	NDUFB5				FBXO4
GPD2	TSPAN7				PDZD11
IPCEF1	PIK3IP1				PHF13
NKAPL	CERK				EFEMP1
OLFR353	BCL2L11				ANTXR2
CYM	SMIM4				VOPP1
TAS2R108	AI464131				MMACHC
SUCLG1	POMT2				MID1IP1
PGM2	SMIM20				PPP1R2
MRPS35	ENO1B				COQ9
INVS	ERP44				S100G
METTL7A1	CDHR5				CAR5B
ATP8B1	JAK2				TRIP10
OLFM3	DECR1				PRDM4
DYNLL2	SESN1				SLC35E4
LAMB2	LAP3				KLF3
GFM2	MRPL37				RASL11A
ACSF3	HIGD2A				MS4A4A
2-MAR	MSS51				RASL11B
SLC28A1	MRPL42				ACO2
VEGFB	ODC1				THAP4
GM904	SPRR2F				RCAN3
SQRDL	PCBD2				SMPDL3A
CIT	ELOVL2				RAB11FIP4
ZFHX3	HIST1H2BC				PAPD4
GOT2	PAQR9				ANXA7
TMEM135	GTF2I				FAM199X
PRKG1	TRPC1				WBP1L
8-SEP	PPP1R15A				CBLB
GULP1	LRP3				ACER2
FAM57A	AR				PLEKHA2
BTG3	PAX8				ABCA13
GABBR1	AMACR				5730480H06RIK
LCORL	AMN1				DUSP10
NDUFAF7	CD46				DCUN1D2
TMEM87B	CORO6				MLXIPL
1110001J03RIK	MASP1				UBE2A
GM561	DPEP1				TSPAN1
CPT1B	SLC26A4				RAD18
SLIRP	PLCB1				TMEM171
ASAH2	UEVLD				AW209491
NAALADL1	CAB39L				RANBP3L
TMEM218	VKORC1				TXNIP
DUSP11	SLC6A20A				REEP4
UMPS	HIST1H2BK				DENND4A
ITGB3BP	NABP1				PHF20L1
OLFR1359	COTL1				NPY
DMP1	2610507B11RIK				HIVEP1
MYCT1	RAB11FIP1				LZTR1
VMN1R87	EPRS				APLNR
LY96	KDR				SEMA4A
THBD	SLC9A3R1				BC025446
PGAM5	B4GALT6				POLR2K
	MLXIP				DCLRE1B
	AMY1				GADD45A
	STIP1				PLEC
	ARRDC1				DDX26B
	DGKH				SLC9A2
	ABCA6				ARHGAP18
	ANGPT1				KCNJ1
	HOXB5				RFNG
	AGO4				EMB
	TGOLN1				BC005561
	ABCA3				RC3H1
	NDUFV3				ACAP2
	CYP4F17				TTC30A2
	ZC3H6				EDNRB
	ADTRP				MFSD7B
	LDB1				SLC44A3
	LMBRD2				SLC4A7
	SCPEP1				CLNK
	PLPP2				KLHL6
	TMPRSS2				IFRD1
	UBXN2B				PHF10
	NBEAL1				MAL
	SLC44A1				EFCAB10
	FUCA2				FAM222A
	SDC1				MTHFR
	TMEM33				CBR3
	IGFBP4				GIMAP9
	ILDR2				ATP6V1B1
	TFPI2				FXYD4
	LMBR1L				YBX3
	MOB2				PGF
	LAMA5				GRPEL2
	EPOR				DPP7
	L7RN6				IMMP1L
	APOD				MRPL39
	ZFP750				SLC7A13
	ALDOB				RNF125
	ITGB4				KCNC2
	CDC25B				LETM1
	TLDC2				ANO9
	PROM1				AGPAT1
	MEP1A				HIST1H2BB
	ENPP3				MZB1
	FAM174B				MYLIP
	CCDC141				GM13152
	MAPKAPK3				ANGPTL7
	RASGRP3				STON1
	POLN				SERINC5
	SELT				SOX17
	4930402H24RIK				MTHFD1L
	C1RL				LRRC20
	TSHR				GALNT4
	TACO1				GTF2F2
	EID3				CCNL1
	SLC3A2				OLFR417
	VSIG10				FABP5
	TMCO1				ACAD8
	SCAI				ATP5C1
	HOXB3				UNC13B
	MLX				NDUFA12
	THEM7				COX8A
	FXYD6				TRAFD1
	MTTP				SGPP1
	FGFR1				LRRC16A
	ADORA1				NOP10
	GOLT1A				TYMS
	CPOX				PROZ
	MFGE8				AK3
	GPR157				COX7B
	TAS2R143				DALRD3
	SAP30				RAB3IL1
	ADH7				ABI1
	FAM110C				C330018D20RIK
	MPPED2				DHRS11
	MED29				REX2
	JAM3				PRKCZ
	ZFP97				DHCR7
	0610010F05RIK				EPN2
	YIF1B				CLCN6
	GC				MED13L
	SULF2				CYP2U1
	MT1				COX15
	ARL4D				CHIC2
	GNPNAT1				UTP14B
	ABCB1B				KRT7
	FAM83B				NFAT5
	SLC6A13				NIT1
	IFT22				HDHD2
	REN1				SLC41A1
	RFC2				CCNG2
	GPT2				TRIM24
	BCKDK				0610009B22RIK
	PHPT1				ZHX2
	RNF169				PDE2A
	MAP3K7CL				CDS2
	KCNJ10				TOPBP1
	CDH1				DNAH7B
	PKLR				SMAD4
	STEAP2				CYLD
	IMP4				ZAK
	PPP1R16B				SERPINB6A
	SOCS2				SIAH1A
	ANKS4B				GM5622
	SLC37A1				SNX24
	GSTA4				ZYX
	COPZ1				IRF2BPL
	PLCD1				PPM1H
	TXNDC15				SCARB1
	ACE2				CHFR
	TSPAN15				CTSL
	ACP5				FN3KRP
	0610007P14RIK				INTS10
	HTRA1				BC003965
	EXOC3				FAM124A
	CDO1				MYBL1
	PFKFB1				NOA1
	SCNN1A				SLC1A2
	TGFB2				SMOC1
	PROC				SLC16A5
	MED21				PET100
	DBNDD2				DARS2
	SETD7				ABHD15
	GSN				DDIT4L
	MAP3K3				SLC25A34
	HEXB				ZFP691
	NSMCE2				UPP1
	VEPH1				OLFR43
	CRY2				OLFR1362
	SFR1				BBS10
	HTRA4				GZMB
	PAPD7				MAP10
	FAM174A				ADRA2C
	FAM208B
	GALNT15
	ZFP369
	PIGQ
	CES1G
	PROB1
	LGMN
	RETSAT
	ACVR2A
	SLC29A3
	ZFP799
	LAMA1
	FLRT2
	CD300LG
	SLC5A1
	ZFP36L2
	PCDHB17
	TXNL4B
	CNDP2
	PEG3
	1110012L19RIK
	XRCC5
	AF529169
	PACS1
	AP2A2
	ENO1
	SMAD2
	GLT1D1
	LRRC31
	ETAA1
	TAMM41
	EMC2
	MAP3K15
	GDPD1
	RRAS2
	FABP7
	PRKAB1
	DHRS7B
	HEY2
	TMEM14A
	TMEM71
	LDHD
	SMLR1
	PLAU
	KCNH1
	PLA1A
	SETBP1
	CBR1
	ATG4A
	ZFP953
	9130008F23RIK
	AQP6
	LINGO4
	SLC50A1
	CES1F
	CHST15
	TMEM150A
	ACADL
	SERPINB1A
	KDSR
	IGFBP1
	ST8SIA6
	SOX7
	INPP5K
	SEPSECS
	DHRS4
	SLC4A9
	GNA14
	UPK1A
	CXX1B
	TAS2R126
	AKR1C19
	BDKRB2
	IGFBP3
	PAN2
	OLFM4
	PHF7
	PNO1
	RABAC1
	CPB2
	PRR5
	SLC25A20
	CRY1
	MAOA
	PCDHB12
	OLFR920
	ZFP273
	AIM1
	SEPP1
	PRCP
	LRP11
	CD59A
	COQ3
	ARMC12
	EPB41L3
	EPS8L3
	TFAP2A
	DCUN1D5
	ATP6V0D2
	POLR3K
	OLFR1445
	RMDN2
	VSIG10L
	TERF1
	HESX1
	CTDSP2
	SIK1
	GSTP2
	DMRT2
	STC1
	CLDN8
	GM5901
	RHEBL1
	GSTO1
	PKDREJ
	GM12248
	1700024G13RIK
	4930557A04RIK
	HOXB4
	GCNT4
	HDAC4
	GPR33
	SCNN1B
	IFRD2
	NUAK2
	SH3BP4
	OXCT2A
	ADARB1
	COX5B
	PHYH
	TEAD2
	SPSB1
	AK2
	APOB
	SIAH2
	ZCCHC11
	LYPD6B
	C1QBP
	SLC35C2
	TACC1
	STK16
	AFG3L2
	MARVELD1
	SPINT1
	DNLZ
	PMPCA
	MANBA
	GAS2
	PTPRK
	P2RY2
	USH1C
	KIF3C
	MYRF
	NLGN2
	NDUFS5
	2810474O19RIK
	PARK7
	TRPM4
	FAM213A
	MRPL27
	MTMR4
	METTL15
	CRAT
	SLC43A1
	DENND1A
	TNRC6A
	HAUS6
	SLC38A9
	FBXL20
	ELL
	DARS
	CLCN5
	GALC
	UCK1
	1110008F13RIK
	ERLIN1
	BHLHE41
	MGEA5
	PIM1
	HECA
	RHOU
	MTCH2
	POF1B
	METTL1
	TLE3
	PRDX2
	NAALADL2
	STIM1
	USP43
	EIF2AK4
	ACOT4
	SOWAHC
	SMG7
	CLIC5
	ZFYVE1
	ZBTB4
	OSBP2
	USP10
	CYP2S1
	TMEM39B
	CETN2
	G6PC3
	MARVELD2
	GTF3C6
	NTF3
	DCAF6
	GSS
	HDGFRP3
	NOP2
	B630005N14RIK
	TNS2
	PHF1
	PARK2
	ACYP2
	CBLC
	WDR72
	GM8439
	ESRP1
	CTLA4
	COG6
	SZRD1
	RASGEF1B
	PRELID1
	SLC35B3
	RCAN2
	YEATS4
	QTRT1
	STK39
	RALGAPA2
	NHEJ1
	SCUBE3
	ATG10
	ITFG1
	CYP39A1
	USP22
	GM2A
	2210408I21RIK
	KLF2
	HUS1
	TRAPPC1
	OFD1
	NEURL1B
	ADAMTS9
	ZFP521
	MTX3
	ZFP119B
	SPCS2
	PPP2R5E
	MLST8
	MAPK1IP1
	CCDC84
	OCIAD2
	HOXC10
	IER5
	TAF5
	DPCR1
	DCBLD1
	VCPIP1
	MAGEA6
	OLFR1391
	SNAPIN
	GML

## Sheet: Module Annotations-TI
Cluster Number	Module ID	Module Size	Curated GSVA Gene Set Annotations	Top GO Term Annotation
1	10.66	130	Cytoplasm-and-Biochemistry (4, p.0.094)	regulation of cell morphogenesis involved in differentiation (0.054)
1	10.68	66	Mitochondria-Oxidative-Phosphorylation (10, p.0)	mitochondrion (0.47)
1	10.7	43		mitochondrial protein-containing complex (0.186)
1	10.72	52	Mitochondria-Oxidative-Phosphorylation (6, p.0)	mitochondrion (0.462)
1	10.73	31		oxidoreductase activity, acting on the CH-CH group of donors (0.097)
1	13.77	143	Mitochondria-Oxidative-Phosphorylation (12, p.0), Transcription-Factors (4, p.0.03), Unknown (6, p.0.105)	mitochondrial protein-containing complex (0.147)
1	15.83	25		transcription factor TFIIH holo complex (0.12)
1	15.84	37		N-acetylneuraminate catabolic process (0.054)
1	17.95	102	Mitochondria-Oxidative-Phosphorylation (8, p.0)	mitochondrial protein-containing complex (0.127)
1	17.96	93	Mitochondria-Oxidative-Phosphorylation (5, p.0.006)	cytoplasmic translation (0.043)
1	2.33	198	Mitochondria-General (6, p.0.007), Mitochondria-Oxidative-Phosphorylation (6, p.0.043), Cytoplasm-and-Biochemistry (5, p.0.085)	mitochondrion (0.318)
2	10.71	25		Langerhans cell differentiation (0.08)
2	17.98	36		regulation of calcineurin-NFAT signaling cascade (0.083)
2	20.108	90		sequence-specific DNA binding (0.167)
2	21.112	28		cellular modified amino acid catabolic process (0.107)
2	22.117	108		maintenance of synapse structure (0.028)
2	24.126	20		collagen-containing extracellular matrix (0.25)
2	25.127	24		positive regulation of mitochondrion organization (0.125)
2	29.139	105		RNA helicase activity (0.038)
2	29.14	21		transcription factor TFIIIB complex (0.048)
2	3.35	592	Transporters (16, p.0), Cytoplasm-and-Biochemistry (14, p.0.019), Glycolysis-Gluconeogenesis-and-Pentose-Phosphate-Pathways (4, p.0.042), Kidney Proximal Convoluted Tubules (10, p.0.024)	apical part of cell (0.079)
2	3.36	70	General-Cell-Surface (5, p.0.011), Kidney (10, p.0.006)	carbon-oxygen lyase activity, acting on phosphates (0.029)
2	4.44	29		ERAD pathway (0.172)
2	5.47	138		mitochondrion (0.312)
2	5.48	330	Transporters (9, p.0.003), Cytoskeleton (5, p.0.036), Mitochondria-Oxidative-Phosphorylation (7, p.0.108)	one-carbon metabolic process (0.024)
2	5.49	47		chromosome, centromeric region (0.085)
3	12.76	130		regulation of localization (0.431)
3	18.1	39		cellular pigmentation (0.051)
3	18.101	64	MHC-Class-ONE (6, p.0), Immune-Secreted (4, p.0.009), Immune-Cell-Surface (5, p.0.084)	TAP binding (0.094)
3	19.102	69	Immune-Signaling (8, p.0), Immune-Cell-Surface (8, p.0.015)	immune response (0.493)
3	19.103	53	Immune-Cell-Surface (12, p.0), Myeloid Cell (7, p.0.009)	immune system process (0.566)
3	19.104	62	Immune-Cell-Surface (10, p.0), Myeloid Cell (4, p.0.133)	immune system process (0.613)
3	19.105	82	Immune-Cell-Surface (15, p.0), Immune-Signaling (4, p.0.032)	immune system process (0.585)
3	21.109	129	Transcription-Factors (4, p.0.002)	negative regulation of NIK/NF-kappaB signaling (0.031)
3	21.11	28		response to lipoteichoic acid (0.071)
3	21.111	40		regulation of double-strand break repair via homologous recombination (0.05)
3	21.113	41		positive regulation of cellular process (0.634)
3	21.114	38		cell projection (0.421)
3	23.12	33	Pro-Cell-Cycle (5, p.0)	cell division (0.576)
3	24.122	41		axon development (0.195)
3	24.123	106		extracellular matrix structural constituent (0.132)
3	24.124	34		DNA unwinding involved in DNA replication (0.059)
3	26.13	57		positive regulation of leukocyte migration (0.105)
3	27.132	27	Immune-Cell-Surface (9, p.0)	leukocyte activation (0.407)
3	5.5	24		heart contraction (0.167)
3	9.62	43		response to virus (0.419)
3	9.63	105	MHC-Class-TWO (5, p.0), Immune-Cell-Surface (9, p.0.029), Immune-Secreted (4, p.0.074), Antigen Presenting Cell (7, p.0)	innate immune response (0.362)
3	9.64	145	MHC-Class-ONE (4, p.0.005), Immune-Cell-Surface (11, p.0.024), Immune-Secreted (4, p.0.152), Monocyte-Macrophage (6, p.0.037)	defense response (0.345)

## Sheet: Module Preservation-TI
Cluster Number	Module ID	Mouse to Human MEGENA Module Preservation Score
2	3.35	12.5946
3	9.64	10.9736
1	2.33	9.14248
2	5.48	8.51551
1	10.66	8.08587
3	21.109	7.4546
3	19.105	7.28877
2	5.47	7.27821
3	23.12	7.15416
3	19.102	7.03724
3	19.104	6.75975
3	18.101	6.70666
3	9.62	6.65728
3	24.123	6.23174
3	12.76	5.98149
1	13.77	5.51452
1	10.68	4.89447
3	9.63	4.69586
3	21.11	4.6495
3	19.103	4.57006
3	26.13	4.49466
3	21.113	4.14682
2	22.117	3.86179
2	5.49	3.59423
2	3.36	3.49817
1	10.72	3.33769
3	5.5	3.2523
3	24.122	3.10734
1	17.95	2.54823
3	27.132	2.46176
3	21.111	2.00311
